# Supplementary material for: AI Naturalists Might Hold the Key to Unlocking Biodiversity Data in Social Media Imagery
Source: Patterns (N Y). 2020 Oct 9;1(7):100116. doi: 10.1016/j.patter.2020.100116 (PMC7660428; doi:10.1016/j.patter.2020.100116)
Supplement: Data S1. This Table Contains the Data for the 1,100 Images Reviewed by Our Botanical Expert and Includes the Metadata from Flickr Associated with These Images [file mmc2.csv]

image_id	owner_id	title	datetaken	latitude	longitude	url_small_image	url_large_image	classification_score	latin_name	common_name_english	image_license_code	image_license	image_information_link	plantFocus	plantFocSingle	plantIDable	plantIDcorrect	status_spp	status_occ	plantHort	plantIndoor	plantRep	plantMeta	comment	expertSpp
5686685364	38298328@N08	Red Tulips, Avenue Gardens	30/04/2011	51.525887	-0.147757	https://live.staticflickr.com/5023/5686685364_799718603a_m.jpg	https://live.staticflickr.com/5023/5686685364_799718603a_b.jpg	0.40623647	Tulipa gesneriana	Gesner's tulip	0	All Rights Reserved	https://www.flickr.com/photos/38298328@N08/5686685364	Yes	TRUE	TRUE	Family;Genus;Species	Neophyte	Introduced	TRUE	FALSE	FALSE	FALSE
40224094053	16088653@N04	Kew Gardens. 23 Feb, 2019. 0054	23/02/2019	51.475072	-0.29532	https://live.staticflickr.com/7878/40224094053_018327d313_m.jpg	https://live.staticflickr.com/7878/40224094053_018327d313_b.jpg	0.813234687	Pelargonium � hortorum	Bedding geranium	0	All Rights Reserved	https://www.flickr.com/photos/16088653@N04/40224094053	Yes	TRUE	TRUE	Family;Genus;Species	Neophyte	Introduced	TRUE	FALSE	FALSE	FALSE	Note that this from Kew, so it could be something rarer than P. x hortorum
13663378454	89629038@N02	Regent's Park Spring 2014	05/04/2014	51.526688	-0.145825	https://live.staticflickr.com/3756/13663378454_3572483a03_m.jpg	https://live.staticflickr.com/3756/13663378454_3572483a03_b.jpg	0.129991874	Phormium tenax	New Zealand Flax	0	All Rights Reserved	https://www.flickr.com/photos/89629038@N02/13663378454	Yes	FALSE	TRUE	Family;Genus;Species	Neophyte	Introduced	TRUE	FALSE	FALSE	FALSE
32824859327	92485358@N08	20190416_105732	16/04/2019	51.511663	-0.174167	https://live.staticflickr.com/65535/32824859327_7c0875158e_m.jpg	https://live.staticflickr.com/65535/32824859327_7c0875158e_b.jpg	0.060071826	Lunaria annua	Annual honesty	0	All Rights Reserved	https://www.flickr.com/photos/92485358@N08/32824859327	Yes	FALSE	TRUE	Family;Genus;Species	Neophyte	Introduced	TRUE	FALSE	FALSE	FALSE
6330500612	46311002@N05	Kew Gardens	02/04/2010	51.475262	-0.293841	https://live.staticflickr.com/6109/6330500612_a6c3e656cc_m.jpg	https://live.staticflickr.com/6109/6330500612_a6c3e656cc_b.jpg	0.567854106	Malus sylvestris	European crab apple	0	All Rights Reserved	https://www.flickr.com/photos/46311002@N05/6330500612	Yes	TRUE	TRUE	Family	Neophyte	Introduced	TRUE	FALSE	FALSE	FALSE	My ID is according to the photographer on Flickr (pretty difficult to ID from this pic!)	Prunus serratula
2954296148	79653482@N00	Kew Gardens - London - September 2008	10/09/2008	51.4804	-0.289903	https://live.staticflickr.com/3206/2954296148_143c14d245_m.jpg	https://live.staticflickr.com/3206/2954296148_143c14d245_b.jpg	0.305363804	Cocos nucifera	Coconut	1	Attribution-NonCommercial-ShareAlike License	https://www.flickr.com/photos/79653482@N00/2954296148	No	FALSE	FALSE		NA	NA	FALSE	FALSE	FALSE	FALSE	Photographer has used flower tag for all Kew pictures regardless of content
9644684967	58495918@N00	IMG_1107	02/08/2013	51.527333	-0.147898	https://live.staticflickr.com/3716/9644684967_38aec97f99_m.jpg	https://live.staticflickr.com/3716/9644684967_38aec97f99_b.jpg	0.034197442	Delonix regia	Flamboyant	0	All Rights Reserved	https://www.flickr.com/photos/58495918@N00/9644684967	No	FALSE	TRUE		Neophyte	Introduced	TRUE	FALSE	FALSE	FALSE		Begonia sp.
5569103951	19218609@N00	Blossom	19/03/2011	51.503279	-0.204722	https://live.staticflickr.com/5258/5569103951_3308daefc1_m.jpg	NA	0.218139604	Prunus avium	Mazzard cherry	0	All Rights Reserved	https://www.flickr.com/photos/19218609@N00/5569103951	Yes	TRUE	TRUE	Family;Genus	Neophyte	Introduced	TRUE	FALSE	FALSE	FALSE		Prunus sp.
47212076381	41087279@N00	DSC_0981 London Columbia Road Sunday Flower Market	24/02/2019	51.529225	-0.069675	https://live.staticflickr.com/7897/47212076381_9fe64e3057_m.jpg	https://live.staticflickr.com/7897/47212076381_9fe64e3057_b.jpg	0.037225414	Fagus sylvatica	Beech	0	All Rights Reserved	https://www.flickr.com/photos/41087279@N00/47212076381	No	FALSE	TRUE		Neophyte	Introduced	TRUE	FALSE	FALSE	FALSE	No particular focus. ID below just one thing present.	Narcissus agg.
6934169380	23586209@N03	Garden Museum	29/03/2012	51.495006	-0.119652	https://live.staticflickr.com/7112/6934169380_b5b2d41710_m.jpg	https://live.staticflickr.com/7112/6934169380_b5b2d41710_b.jpg	0.328942716	Mertensia ciliata	Tall fringed bluebells	2	Attribution-NonCommercial License	https://www.flickr.com/photos/23586209@N03/6934169380	Yes	TRUE	TRUE	Family;Genus;Species	Neophyte	Introduced	TRUE	FALSE	FALSE	FALSE
5832820957	77908327@N00	Roses and Sweet Peas at Kew	14/06/2011	51.481329	-0.288863	https://live.staticflickr.com/5160/5832820957_14e0f3ab21_m.jpg	https://live.staticflickr.com/5160/5832820957_14e0f3ab21_b.jpg	0.168719649	Rosa rubiginosa	Eglantine	0	All Rights Reserved	https://www.flickr.com/photos/77908327@N00/5832820957	Yes	TRUE	TRUE	Family;Genus	Neophyte	Introduced	TRUE	FALSE	FALSE	FALSE	A garden rose, not R. rubiginosa	Rosa sp.
7589104958	24389194@N00	2012-07-17 10.11.13.jpg	17/07/2012	51.5075	-0.068612	https://live.staticflickr.com/7135/7589104958_bf677dfb7e_m.jpg	https://live.staticflickr.com/7135/7589104958_bf677dfb7e_b.jpg	0.52419728	Achillea millefolium	Milfoil	3	Attribution-NonCommercial-NoDerivs License	https://www.flickr.com/photos/24389194@N00/7589104958	Yes	TRUE	TRUE	Family;Genus;Species	Native	Introduced	TRUE	FALSE	FALSE	FALSE	native species, but this is a garden cultivar	Achillea millefolium 'Red Beauty'
5971092276	77908327@N00	Dahlia 'Roxy', Kew Gardens	24/07/2011	51.480654	-0.289635	https://live.staticflickr.com/6149/5971092276_b61cdaa987_m.jpg	https://live.staticflickr.com/6149/5971092276_b61cdaa987_b.jpg	0.413025141	Dahlia � hortensis	NA	0	All Rights Reserved	https://www.flickr.com/photos/77908327@N00/5971092276	Yes	TRUE	TRUE	Family;Genus;Species	Neophyte	Introduced	TRUE	FALSE	FALSE	FALSE
8740635827	24389194@N00	jo jo jo	15/05/2013	51.506944	-0.069167	https://live.staticflickr.com/7285/8740635827_03fc2ccfef_m.jpg	https://live.staticflickr.com/7285/8740635827_03fc2ccfef_b.jpg	0.758006454	Viola x wittrockiana	Garden Pansy	3	Attribution-NonCommercial-NoDerivs License	https://www.flickr.com/photos/24389194@N00/8740635827	Yes	TRUE	TRUE	Family;Genus;Species	Neophyte	Introduced	TRUE	FALSE	FALSE	FALSE
22579922435	52599050@N08	Kew Royal Botanic Gardens	28/03/2014	51.476947	-0.299078	https://live.staticflickr.com/5624/22579922435_431994f977_m.jpg	https://live.staticflickr.com/5624/22579922435_431994f977_b.jpg	0.944316685	Narcissus pseudonarcissus	Tenby daffodil	0	All Rights Reserved	https://www.flickr.com/photos/52599050@N08/22579922435	Yes	TRUE	TRUE	Family;Genus	Neophyte	Introduced	TRUE	FALSE	FALSE	FALSE		Narcissus agg.
33955583026	45012679@N00	<U+2618>This on brand flower is blooming nicely! <U+2618> www.Nichloris.com . . . . #instadaily #instainspire #inspiration #instaflower #classical #londonfashion #lfw #livingfashion #rome #natural #science #floral #outdoors #london #victorian #plant #foliage #instaart	12/04/2017	51.513546	-0.134694	https://live.staticflickr.com/2809/33955583026_dae40d2ab7_m.jpg	https://live.staticflickr.com/2809/33955583026_dae40d2ab7_b.jpg	0.146291822	Fritillaria meleagris	Chequered-lily	0	All Rights Reserved	https://www.flickr.com/photos/45012679@N00/33955583026	Yes	TRUE	TRUE		NA	Introduced	TRUE	FALSE	FALSE	FALSE	Don't know what this is, but the classifier ID is wrong.	?
15572962589	70191704@N08	IMG_8926	10/11/2014	51.509138	-0.076779	https://live.staticflickr.com/3950/15572962589_62d40abee0_m.jpg	https://live.staticflickr.com/3950/15572962589_62d40abee0_b.jpg	0.094238572	Armeria maritima	Marsh daisy	0	All Rights Reserved	https://www.flickr.com/photos/70191704@N08/15572962589	No	FALSE	FALSE		NA	NA	FALSE	FALSE	TRUE	FALSE	Metal memorial poppies at Tower of London	NA
25724210028	43424225@N00		25/06/2017	51.45898	-0.051884	https://live.staticflickr.com/4677/25724210028_1b1f338d15_m.jpg	https://live.staticflickr.com/4677/25724210028_1b1f338d15_b.jpg	0.291890681	Solanum incanum	Bitter-apple	6	Attribution-NoDerivs License	https://www.flickr.com/photos/43424225@N00/25724210028	Yes	TRUE	TRUE	Family;Genus	Neophyte	Introduced	TRUE	FALSE	FALSE	FALSE	Allotments photo; aubergine	Solanum melongena
7528829426	61506533@N04	2	20/01/2008	51.518891	-0.130054	https://live.staticflickr.com/8294/7528829426_199abd8285_m.jpg	https://live.staticflickr.com/8294/7528829426_199abd8285_b.jpg	0.065903753	Quercus robur	Pedunculate oak	0	All Rights Reserved	https://www.flickr.com/photos/61506533@N04/7528829426	No	FALSE	FALSE		NA	NA	FALSE	FALSE	FALSE	FALSE	Background tree not really identifiable
40996132885	42919152@N04	20180312_6954 Kew Gardens Iris	12/03/2018	51.478425	-0.291588	https://live.staticflickr.com/867/40996132885_1849c6c554_m.jpg	https://live.staticflickr.com/867/40996132885_1849c6c554_b.jpg	0.354435474	Iris planifolia	NA	5	Attribution-ShareAlike License	https://www.flickr.com/photos/42919152@N04/40996132885	Yes	TRUE	TRUE	Family;Genus;Species	Neophyte	Introduced	TRUE	FALSE	FALSE	FALSE
7067836205	46311002@N05	Kew Gardens	05/07/2010	51.483133	-0.289163	https://live.staticflickr.com/7259/7067836205_c5632de351_m.jpg	https://live.staticflickr.com/7259/7067836205_c5632de351_b.jpg	0.289327711	Osteospermum fruticosum	Shrubby daisybush	0	All Rights Reserved	https://www.flickr.com/photos/46311002@N05/7067836205	Yes	TRUE	TRUE	Family;Genus;Species	Neophyte	Introduced	TRUE	FALSE	FALSE	FALSE
181470702	88738162@N00	DSCN7625.JPG	26/04/2003	51.487823	-0.081887	https://live.staticflickr.com/61/181470702_62b1cede55_m.jpg	https://live.staticflickr.com/61/181470702_62b1cede55_b.jpg	0.204885095	Sphenostemon comptonii	NA	0	All Rights Reserved	https://www.flickr.com/photos/88738162@N00/181470702	Yes	TRUE	FALSE		NA	NA	FALSE	FALSE	FALSE	FALSE	Leaf extreme close-up	NA
154363304	79068672@N00	IMGP0050	27/05/2006	51.474767	-0.295472	https://live.staticflickr.com/51/154363304_97ea8903ef_m.jpg	https://live.staticflickr.com/51/154363304_97ea8903ef_b.jpg	0.226422072	Licuala grandis	Vanuatu fan palm	0	All Rights Reserved	https://www.flickr.com/photos/79068672@N00/154363304	Yes	TRUE	TRUE	Family	Neophyte	Introduced	TRUE	TRUE	FALSE	FALSE	No idea what palm this is, but clearly not the one given by the classifier	Arecaceae
4646108856	20027978@N00	Chelsea Flower Show 2010	27/05/2010	51.488251	-0.159451	https://live.staticflickr.com/4029/4646108856_5c9e4732d0_m.jpg	https://live.staticflickr.com/4029/4646108856_5c9e4732d0_b.jpg	0.019711612	Reynoutria japonica	Japanese knotweed	0	All Rights Reserved	https://www.flickr.com/photos/20027978@N00/4646108856	Yes	FALSE	TRUE		NA	NA	TRUE	FALSE	FALSE	FALSE	No clear focal spp.	NA
788685839	32573704@N00	IMG_5822	12/07/2007	51.527028	-0.217151	https://live.staticflickr.com/1198/788685839_17daea1a49_m.jpg	https://live.staticflickr.com/1198/788685839_17daea1a49_b.jpg	0.052228391	Boehmeria penduliflora	NA	2	Attribution-NonCommercial License	https://www.flickr.com/photos/32573704@N00/788685839	Yes	TRUE	TRUE		NA	Unknown	TRUE	FALSE	FALSE	FALSE	Don't know what this is	?
14212602600	8952616@N07	St James Park	14/10/2007	51.511333	-0.124573	https://live.staticflickr.com/2898/14212602600_92f60a0495_m.jpg	https://live.staticflickr.com/2898/14212602600_92f60a0495_b.jpg	0.48911041	Dahlia x cultorum	Garden Dahlia	0	All Rights Reserved	https://www.flickr.com/photos/8952616@N07/14212602600	Yes	TRUE	TRUE	Family;Genus;Species	Neophyte	Introduced	TRUE	FALSE	FALSE	FALSE	note that in other places Dahlia species have been classified as Dahlia x hortensis, a synonym
2953507667	79653482@N00	Kew Gardens - London - September 2008	10/09/2008	51.481573	-0.290569	https://live.staticflickr.com/3061/2953507667_2dc88a0a09_m.jpg	https://live.staticflickr.com/3061/2953507667_2dc88a0a09_b.jpg	0.128773093	Cordyline indivisa	NA	1	Attribution-NonCommercial-ShareAlike License	https://www.flickr.com/photos/79653482@N00/2953507667	Yes	FALSE	TRUE	Family	Neophyte	Introduced	TRUE	TRUE	FALSE	FALSE	Those trees that are identified as C. indivisa appear to be something else, but I don't know what	?
7830071698	76765135@N03		01/01/2014	51.479792	-0.293197	https://live.staticflickr.com/7266/7830071698_1613e31df7_m.jpg	https://live.staticflickr.com/7266/7830071698_1613e31df7_b.jpg	0.735688627	Nymphaea ampla	Dotleaf waterlily	0	All Rights Reserved	https://www.flickr.com/photos/76765135@N03/7830071698	Yes	TRUE	TRUE	Family;Genus;Species	Neophyte	Introduced	TRUE	TRUE	FALSE	FALSE	From Waterlily House, Kew
14567538476	55065311@N03	Nymphaea Tropic Sunset, Waterlily House, Royal Botanic Gardens, Kew (2 of 4) @ 3 May 2014	03/05/2014	51.478295	-0.291652	https://live.staticflickr.com/2921/14567538476_66bd228fbc_m.jpg	https://live.staticflickr.com/2921/14567538476_66bd228fbc_b.jpg	0.298407018	Nymphaea alba	White water-lily	0	All Rights Reserved	https://www.flickr.com/photos/55065311@N03/14567538476	Yes	TRUE	TRUE	Family;Genus;Species	Neophyte	Introduced	TRUE	TRUE	FALSE	FALSE	ID from picture title, Waterlily House, Kew	Nymphaea 'Tropic Sunset'
5387489314	46311002@N05	Tropical Extravaganza 2010, Kew Gardens, London	02/03/2010	51.481643	-0.290483	https://live.staticflickr.com/5211/5387489314_17011c95e1_m.jpg	https://live.staticflickr.com/5211/5387489314_17011c95e1_b.jpg	0.220986754	Aechmea fasciata	Urnplant	0	All Rights Reserved	https://www.flickr.com/photos/46311002@N05/5387489314	Yes	TRUE	TRUE	Family	Neophyte	Introduced	TRUE	TRUE	FALSE	FALSE	Kew	Bromeliaceae
5652527941	55173587@N08	Fun in The Park	10/04/2011	51.4465	-0.085167	https://live.staticflickr.com/5070/5652527941_a5f879e4ed_m.jpg	https://live.staticflickr.com/5070/5652527941_a5f879e4ed_b.jpg	0.953216553	Fritillaria imperialis	Crown imperial	0	All Rights Reserved	https://www.flickr.com/photos/55173587@N08/5652527941	Yes	TRUE	TRUE	Family;Genus;Species	Neophyte	Introduced	TRUE	FALSE	FALSE	FALSE
5377348283	46311002@N05	Sedum, Kew Gardens, London	08/01/2011	51.481366	-0.290569	https://live.staticflickr.com/5290/5377348283_76b68abc8a_m.jpg	NA	0.471801192	Cotyledon orbiculata	Pig's-ears	0	All Rights Reserved	https://www.flickr.com/photos/46311002@N05/5377348283	Yes	TRUE	TRUE	Family	Neophyte	Introduced	TRUE	TRUE	FALSE	FALSE		Sedum sp.
9192871003	41087279@N00	DSC_1809 Columbia Road Flower Market	30/06/2013	51.529075	-0.069836	https://live.staticflickr.com/3685/9192871003_53907481a6_m.jpg	https://live.staticflickr.com/3685/9192871003_53907481a6_b.jpg	0.10576494	Primula vialii	NA	0	All Rights Reserved	https://www.flickr.com/photos/41087279@N00/9192871003	No	FALSE	TRUE	Family;Genus;Species	Neophyte	Introduced	TRUE	FALSE	FALSE	FALSE
4341032624	7927684@N04	Flowers & iron, Peter's Hill, London P1070205	02/01/2010	51.512508	-0.098437	https://live.staticflickr.com/2768/4341032624_5c04b78334_m.jpg	https://live.staticflickr.com/2768/4341032624_5c04b78334_b.jpg	0.058167398	Glaucium corniculatum	Red Horned-poppy	0	All Rights Reserved	https://www.flickr.com/photos/7927684@N04/4341032624	Yes	FALSE	TRUE		Neophyte	Introduced	TRUE	FALSE	FALSE	FALSE	Classifier fooled by red Viola flower coupled with glaucous Hedera leaves, presumably	Viola x wittrockiana
27026614067	42919152@N04	20180312_6907 Kew Gardens Trillium rivale	12/03/2018	51.478425	-0.291588	https://live.staticflickr.com/982/27026614067_c7647cf796_m.jpg	https://live.staticflickr.com/982/27026614067_c7647cf796_b.jpg	0.134744495	Trillium grandiflorum	Large white trillium	5	Attribution-ShareAlike License	https://www.flickr.com/photos/42919152@N04/27026614067	Yes	TRUE	TRUE	Family;Genus	Neophyte	Introduced	TRUE	TRUE	FALSE	FALSE	Species name provided by photographer; Kew	Trillium rivale
35820241333	16889345@N02	St. James's Park	10/08/2017	51.503993	-0.129552	https://live.staticflickr.com/4406/35820241333_f7e984f903_m.jpg	https://live.staticflickr.com/4406/35820241333_f7e984f903_b.jpg	0.172734678	Quercus ilex	Evergreen oak	0	All Rights Reserved	https://www.flickr.com/photos/16889345@N02/35820241333	No	FALSE	TRUE		Neophyte	Unknown	FALSE	FALSE	FALSE	FALSE	Focal spp a bit arbitrary here	Aesculus hippocastanum
46427707205	23721048@N00	Battersea Park In March	09/03/2019	51.479552	-0.164752	https://live.staticflickr.com/7875/46427707205_7b4b032773_m.jpg	https://live.staticflickr.com/7875/46427707205_7b4b032773_b.jpg	0.805236995	Prunus spinosa	Sloe	0	All Rights Reserved	https://www.flickr.com/photos/23721048@N00/46427707205	Yes	TRUE	TRUE	Family;Genus;Species	Native	Unknown	FALSE	FALSE	FALSE	FALSE
8209834185	81269484@N00	Blossom	22/11/2012	51.502344	-0.137221	https://live.staticflickr.com/8064/8209834185_d14b3712f2_m.jpg	https://live.staticflickr.com/8064/8209834185_d14b3712f2_b.jpg	0.554834664	Prunus subhirtella	Rosebud cherry	0	All Rights Reserved	https://www.flickr.com/photos/81269484@N00/8209834185	Yes	TRUE	TRUE	Family;Genus;Species	Neophyte	Introduced	TRUE	FALSE	FALSE	FALSE
15646802152	67452753@N05	20140928_171114	28/09/2014	51.527602	-0.151848	https://live.staticflickr.com/3956/15646802152_42239bef27_m.jpg	https://live.staticflickr.com/3956/15646802152_42239bef27_b.jpg	0.876886487	Rosa chinensis	Bengal rose	0	All Rights Reserved	https://www.flickr.com/photos/67452753@N05/15646802152	Yes	TRUE	TRUE	Family;Genus	Neophyte	Introduced	TRUE	FALSE	FALSE	FALSE		Rosa sp.
26335688015	16999050@N00	Baby Matheo & Gen in Springtime London @ 2 April 2016 (04/32) - The London Eye	02/04/2016	51.504061	-0.119369	https://live.staticflickr.com/1694/26335688015_9511c8b3ff_m.jpg	https://live.staticflickr.com/1694/26335688015_9511c8b3ff_b.jpg	0.10732241	Magnolia denudata	Lilytree	0	All Rights Reserved	https://www.flickr.com/photos/16999050@N00/26335688015	No	FALSE	FALSE		NA	NA	FALSE	FALSE	FALSE	FALSE	Not really identifiable (winter tree non close-up)	NA
6710316659	46311002@N05	Kew Gardens	25/04/2010	51.481917	-0.289576	https://live.staticflickr.com/7021/6710316659_1317eb51d4_m.jpg	https://live.staticflickr.com/7021/6710316659_1317eb51d4_b.jpg	0.271628082	Tristagma uniflorum	Springstar	0	All Rights Reserved	https://www.flickr.com/photos/46311002@N05/6710316659	Yes	TRUE	TRUE	Family;Genus;Species	Neophyte	Introduced	TRUE	TRUE	FALSE	FALSE
5249329303	44217191@N05	Flowers at Canary Wharf / Cabot Place	15/05/2010	51.504385	-0.021157	https://live.staticflickr.com/5001/5249329303_14fa98fbc5_m.jpg	https://live.staticflickr.com/5001/5249329303_14fa98fbc5_b.jpg	0.243906766	Pericallis lanata	NA	4	Attribution License	https://www.flickr.com/photos/44217191@N05/5249329303	Yes	TRUE	TRUE	Family;Genus	Neophyte	Introduced	TRUE	FALSE	FALSE	FALSE	Could be P. lanata, but apparently the common garden species is actually a hybrid	Pericallis sp.
15635173978	53924745@N05	Tower of London Poppies De-Installation	18/11/2014	51.508563	-0.077299	https://live.staticflickr.com/7524/15635173978_677504dba8_m.jpg	https://live.staticflickr.com/7524/15635173978_677504dba8_b.jpg	0.078197569	Papaver argemone	Pale poppy	0	All Rights Reserved	https://www.flickr.com/photos/53924745@N05/15635173978	No	FALSE	FALSE		NA	NA	FALSE	FALSE	TRUE	FALSE	Tower of London memorial poppies
459189376	14738242@N00	Flower	14/04/2007	51.567297	-0.163961	https://live.staticflickr.com/207/459189376_8e6b4aaecb_m.jpg	https://live.staticflickr.com/207/459189376_8e6b4aaecb_b.jpg	0.159683183	Ulmus glabra	Wych elm	4	Attribution License	https://www.flickr.com/photos/14738242@N00/459189376	Yes	TRUE	TRUE		Neophyte	Introduced	TRUE	FALSE	FALSE	FALSE	Plane tree bud burst	Platanus sp.
345802078	99376947@N00	Ebony Bones @ Maps 1st Birthday Party: Brixton Windmill, 03.01.07	03/01/2007	51.453993	-0.122373	https://live.staticflickr.com/136/345802078_83992ff590_m.jpg	NA	0.168889672	Momordica balsamina	Balsam-apple	0	All Rights Reserved	https://www.flickr.com/photos/99376947@N00/345802078	No	FALSE	FALSE		NA	NA	FALSE	FALSE	FALSE	FALSE	No plants in image
44942411115	75374243@N00	DSC_0464	13/09/2015	51.482255	-0.108953	https://live.staticflickr.com/1933/44942411115_f2045b80ec_m.jpg	https://live.staticflickr.com/1933/44942411115_f2045b80ec_b.jpg	0.324688733	Hylotelephium spectabile	Iceplant	0	All Rights Reserved	https://www.flickr.com/photos/75374243@N00/44942411115	Yes	TRUE	TRUE	Family;Genus;Species	Neophyte	Introduced	TRUE	FALSE	FALSE	FALSE
26785984034	25937668@N08	Rose Central	01/06/2016	51.588294	-0.036761	https://live.staticflickr.com/7327/26785984034_f3eb3513e7_m.jpg	https://live.staticflickr.com/7327/26785984034_f3eb3513e7_b.jpg	0.247935176	Prunus dulcis	Almond	0	All Rights Reserved	https://www.flickr.com/photos/25937668@N08/26785984034	Yes	TRUE	TRUE	Family	Neophyte	Unknown	TRUE	FALSE	FALSE	FALSE	Apparently a rose close-up given the image title	Rosa sp.
26235532410	60655964@N00	Blackbird fledgling in native flowers border	13/04/2016	51.489172	-0.214845	https://live.staticflickr.com/1479/26235532410_e7e561e29c_m.jpg	https://live.staticflickr.com/1479/26235532410_e7e561e29c_b.jpg	0.052827507	Valeriana tripteris	Dreiblttriger Baldrian	6	Attribution-NoDerivs License	https://www.flickr.com/photos/60655964@N00/26235532410	Yes	FALSE	TRUE		Native	Spontaneous	FALSE	FALSE	FALSE	FALSE		Allium ursinum
7260783816	64210854@N05	Chelsea Flower Show 2012	23/05/2012	51.486293	-0.156365	https://live.staticflickr.com/8021/7260783816_8e12d1ea0c_m.jpg	https://live.staticflickr.com/8021/7260783816_8e12d1ea0c_b.jpg	0.119165495	Ranunculus asiaticus	Persian buttercup	0	All Rights Reserved	https://www.flickr.com/photos/64210854@N05/7260783816	Yes	FALSE	TRUE		Neophyte	Introduced	TRUE	TRUE	FALSE	FALSE	More than one species present	Rosa sp.
8645316390	41087279@N00	DSC_8785	07/04/2013	51.529171	-0.0696	https://live.staticflickr.com/8241/8645316390_03c679a5c2_m.jpg	https://live.staticflickr.com/8241/8645316390_03c679a5c2_b.jpg	0.118316211	Quercus ilex	Evergreen oak	0	All Rights Reserved	https://www.flickr.com/photos/41087279@N00/8645316390	No	FALSE	FALSE		NA	Introduced	TRUE	FALSE	FALSE	FALSE		?
6015382268	12415705@N00	Heygate	06/08/2011	51.493	-0.095834	https://live.staticflickr.com/6142/6015382268_22a0aa1f3a_m.jpg	https://live.staticflickr.com/6142/6015382268_22a0aa1f3a_b.jpg	0.148943916	Viola x wittrockiana	Garden Pansy	0	All Rights Reserved	https://www.flickr.com/photos/12415705@N00/6015382268	Yes	FALSE	TRUE		Neophyte	Introduced	TRUE	FALSE	FALSE	FALSE		Petunia sp.
5558460697	41087279@N00	DSC_0062 The Flower Market Columbia Road London - Orange Tree	20/03/2011	51.52907	-0.069969	https://live.staticflickr.com/5023/5558460697_9f2d0b2b9d_m.jpg	https://live.staticflickr.com/5023/5558460697_9f2d0b2b9d_b.jpg	0.329065859	Citrus sinensis	Valencia orange	0	All Rights Reserved	https://www.flickr.com/photos/41087279@N00/5558460697	Yes	TRUE	TRUE	Family;Genus;Species	Neophyte	Introduced	TRUE	FALSE	FALSE	FALSE
17275424544	131736725@N08	DSC08070	25/05/2012	51.486213	-0.155053	https://live.staticflickr.com/5464/17275424544_d8637b2e7e_m.jpg	https://live.staticflickr.com/5464/17275424544_d8637b2e7e_b.jpg	0.035629775	Heracleum mantegazzianum	Cartwheel-flower	0	All Rights Reserved	https://www.flickr.com/photos/131736725@N08/17275424544	Yes	FALSE	FALSE		NA	Introduced	TRUE	FALSE	FALSE	FALSE	Garden scene	NA
15413943902	93741154@N07	DSC_7170.jpg	30/09/2014	51.449019	-0.026221	https://live.staticflickr.com/3928/15413943902_7ba4e24bfd_m.jpg	https://live.staticflickr.com/3928/15413943902_7ba4e24bfd_b.jpg	0.210275576	Pastinaca sativa	Wild parsnip	0	All Rights Reserved	https://www.flickr.com/photos/93741154@N07/15413943902	Yes	TRUE	TRUE	Family	Native	Spontaneous	FALSE	FALSE	FALSE	FALSE		Heracleum sphondylium
8752630317	94631423@N08	IMG_7247	18/05/2013	51.4781	-0.2974	https://live.staticflickr.com/7448/8752630317_fba48d1567_m.jpg	https://live.staticflickr.com/7448/8752630317_fba48d1567_b.jpg	0.136934847	Rosa spp.	Rose	0	All Rights Reserved	https://www.flickr.com/photos/94631423@N08/8752630317	Yes	TRUE	TRUE		Neophyte	Introduced	TRUE	FALSE	FALSE	FALSE		Tulipa sp.
26694701327	13407304@N05	IMGP9084	19/04/2018	51.442529	-0.060446	https://live.staticflickr.com/941/26694701327_7e976153c1_m.jpg	https://live.staticflickr.com/941/26694701327_7e976153c1_b.jpg	0.020688448	Impatiens parviflora	Smallflower touchmenot	0	All Rights Reserved	https://www.flickr.com/photos/13407304@N05/26694701327	Yes	TRUE	TRUE		Neophyte	Introduced	TRUE	FALSE	FALSE	FALSE		Lantana sp.
18527058992	16999050@N00	Wisteria, Victoria Gate Plaza, KEW Gardens @ 23 May 2015 (4/9)	23/05/2015	51.478202	-0.291802	https://live.staticflickr.com/8875/18527058992_d34e530b5d_m.jpg	https://live.staticflickr.com/8875/18527058992_d34e530b5d_b.jpg	0.297874749	Wisteria sinensis	Chinese wisteria	0	All Rights Reserved	https://www.flickr.com/photos/16999050@N00/18527058992	Yes	TRUE	TRUE	Family;Genus;Species	Neophyte	Introduced	TRUE	FALSE	FALSE	FALSE
6119803311	26962819@N04	Shades of rose.............................	02/09/2011	51.495251	-0.055135	https://live.staticflickr.com/6187/6119803311_a297738e61_m.jpg	https://live.staticflickr.com/6187/6119803311_a297738e61_b.jpg	0.034486573	Paeonia officinalis	Common peony	0	All Rights Reserved	https://www.flickr.com/photos/26962819@N04/6119803311	Yes	TRUE	TRUE		Neophyte	Introduced	TRUE	FALSE	FALSE	FALSE		Rosa sp.
24223058579	11725219@N05	Have fun on Mars | Tribute wall | David Bowie Mural | Brixton-72	24/01/2016	51.46269	-0.11542	https://live.staticflickr.com/1708/24223058579_db92c2789b_m.jpg	https://live.staticflickr.com/1708/24223058579_db92c2789b_b.jpg	0.023547366	Lonchocarpus heptaphyllus	Broadleaf lancepod	0	All Rights Reserved	https://www.flickr.com/photos/11725219@N05/24223058579	No	FALSE	FALSE		NA	NA	FALSE	FALSE	FALSE	FALSE	No plants	NA
6278174234	19808533@N00	Paper butterflies	25/09/2011	51.519435	-0.075622	https://live.staticflickr.com/6106/6278174234_74b2323b2c_m.jpg	https://live.staticflickr.com/6106/6278174234_74b2323b2c_b.jpg	0.078005165	Rosa glauca	Glaucous rose	0	All Rights Reserved	https://www.flickr.com/photos/19808533@N00/6278174234	No	FALSE	FALSE		NA	NA	FALSE	FALSE	FALSE	FALSE	No plants	NA
14444287152	81269484@N00	Framed	17/06/2014	51.502932	-0.129776	https://live.staticflickr.com/2931/14444287152_469ff8acc6_m.jpg	https://live.staticflickr.com/2931/14444287152_469ff8acc6_b.jpg	0.307607532	Delphinium elatum	Alpine delphinium	0	All Rights Reserved	https://www.flickr.com/photos/81269484@N00/14444287152	No	FALSE	TRUE	Family;Genus;Species	Neophyte	Introduced	TRUE	FALSE	FALSE	FALSE
48630241326	61798879@N00	RHS Chelsea Flower Show 2019	24/05/2019	51.486427	-0.154173	https://live.staticflickr.com/65535/48630241326_c7f7958639_m.jpg	https://live.staticflickr.com/65535/48630241326_c7f7958639_b.jpg	0.151591688	Celosia argentea	Abanico	0	All Rights Reserved	https://www.flickr.com/photos/61798879@N00/48630241326	Yes	FALSE	TRUE		Neophyte	Introduced	TRUE	FALSE	FALSE	FALSE	many species present	Iris sp.
10923310205	57868312@N00	Pete lays flowers for Myddleton	17/11/2013	51.535646	-0.103845	https://live.staticflickr.com/5496/10923310205_a78700e596_m.jpg	https://live.staticflickr.com/5496/10923310205_a78700e596_b.jpg	0.111806139	Fagus sylvatica	Beech	4	Attribution License	https://www.flickr.com/photos/57868312@N00/10923310205	No	FALSE	TRUE		Neophyte	Introduced	TRUE	FALSE	FALSE	FALSE		Viola x wittrockiana
25854434074	131537526@N05	#Hare #Krishna #Iskcon #London #Shri #Ram #appearance #day #celebrations 15.4.16	16/04/2016	51.515886	-0.132769	https://live.staticflickr.com/1532/25854434074_9a15d2e621_m.jpg	https://live.staticflickr.com/1532/25854434074_9a15d2e621_b.jpg	0.226361036	Callistephus chinensis	Annual-aster	0	All Rights Reserved	https://www.flickr.com/photos/131537526@N05/25854434074	Yes	FALSE	TRUE		Neophyte	Introduced	TRUE	TRUE	FALSE	FALSE		?
7309553524	46311002@N05	Kew Gardens	04/03/2011	51.477734	-0.292972	https://live.staticflickr.com/7232/7309553524_d080e343a8_m.jpg	https://live.staticflickr.com/7232/7309553524_d080e343a8_b.jpg	0.533076406	Narcissus pseudonarcissus	Tenby daffodil	0	All Rights Reserved	https://www.flickr.com/photos/46311002@N05/7309553524	Yes	TRUE	TRUE	Family;Genus	Neophyte	Introduced	TRUE	FALSE	FALSE	FALSE		Narcissus agg.
3289908441	35413021@N08	This picture was taken near Villiers Street	18/02/2009	51.508056	-0.124722	https://live.staticflickr.com/3344/3289908441_7cef93a081_m.jpg	NA	0.04228596	Gentiana purpurea	Purple gentian	0	All Rights Reserved	https://www.flickr.com/photos/35413021@N08/3289908441	Yes	TRUE	TRUE		Neophyte	Introduced	TRUE	TRUE	FALSE	FALSE	My ID is best guess based on popular houseplants	Zamioculcas zamiifolia
43793978205	55867792@N03		11/06/2018	51.486391	-0.249212	https://live.staticflickr.com/1883/43793978205_36497026ca_m.jpg	https://live.staticflickr.com/1883/43793978205_36497026ca_b.jpg	0.130036444	Tropaeolum majus	Garden nasturtium	0	All Rights Reserved	https://www.flickr.com/photos/55867792@N03/43793978205	Yes	FALSE	TRUE		Neophyte	Introduced	TRUE	FALSE	FALSE	FALSE	Also ornamental Hedera sp.	Rosa cf. multiflora
8497145975	7327190@N08	Venosa	20/05/2011	51.496821	-0.17783	https://live.staticflickr.com/8391/8497145975_5338d9990d_m.jpg	https://live.staticflickr.com/8391/8497145975_5338d9990d_b.jpg	0.174134761	Malva cretica	NA	0	All Rights Reserved	https://www.flickr.com/photos/7327190@N08/8497145975	Yes	TRUE	TRUE	Family;Genus	Neophyte	Introduced	FALSE	TRUE	FALSE	FALSE	Species ID given by photographer; grown from seed by photographer	Malva pacifica
6924430573	69681995@N08	Beautiful White Cala Lily, Princess of Wales Conservatory, KEW Garden @ 19 February 2012	19/02/2012	51.478362	-0.291695	https://live.staticflickr.com/7067/6924430573_d14ddaeb53_m.jpg	https://live.staticflickr.com/7067/6924430573_d14ddaeb53_b.jpg	0.179448888	Anthurium andraeanum	Flamingo-lily	0	All Rights Reserved	https://www.flickr.com/photos/69681995@N08/6924430573	Yes	TRUE	TRUE	Family;Genus;Species	Neophyte	Introduced	TRUE	TRUE	FALSE	FALSE
8704528748	66116956@N00	Victoria Embankment Gardens	03/05/2013	51.505937	-0.12336	https://live.staticflickr.com/8275/8704528748_164dc0b2fd_m.jpg	https://live.staticflickr.com/8275/8704528748_164dc0b2fd_b.jpg	0.178118199	Sorbus domestica	Servicetree	0	All Rights Reserved	https://www.flickr.com/photos/66116956@N00/8704528748	No	FALSE	TRUE		Neophyte	Introduced	TRUE	FALSE	FALSE	FALSE	Also Tulipa. sp.	Primula sp.
14481758476	95133937@N04	Red Flower - Key Gardens	25/06/2014	51.479084	-0.292747	https://live.staticflickr.com/5278/14481758476_84f8c55d4d_m.jpg	NA	0.640840471	Ananas comosus	Pineapple	0	All Rights Reserved	https://www.flickr.com/photos/95133937@N04/14481758476	Yes	TRUE	TRUE	Family	Neophyte	Introduced	TRUE	TRUE	FALSE	FALSE	Bromeliad, but doesn't look like pineapple	Bromeliaceae
8359190742	43976590@N00	Secret Garden	30/01/2013	51.509724	-0.082547	https://live.staticflickr.com/8190/8359190742_b182dd68ca_m.jpg	https://live.staticflickr.com/8190/8359190742_b182dd68ca_b.jpg	0.04751505	Thunbergia grandiflora	Bengal trumpet	0	All Rights Reserved	https://www.flickr.com/photos/43976590@N00/8359190742	No	FALSE	TRUE		Neophyte	Introduced	TRUE	FALSE	FALSE	FALSE		Parthenocissus cf. tricuspidata
6257980026	61741096@N08	london-park	18/10/2011	51.513282	-0.096967	https://live.staticflickr.com/6213/6257980026_61972e680b_m.jpg	https://live.staticflickr.com/6213/6257980026_61972e680b_b.jpg	0.26567331	Pycnocomon rutifolium	NA	0	All Rights Reserved	https://www.flickr.com/photos/61741096@N08/6257980026	Yes	FALSE	TRUE		Neophyte	Unknown	TRUE	FALSE	FALSE	FALSE		Verbena bonariensis
4754364029	14189195@N08	Roses @ Regent' Park	29/06/2010	51.526594	-0.151147	https://live.staticflickr.com/4143/4754364029_c83b473448_m.jpg	NA	0.386444807	Rosa canina	Common-briar	0	All Rights Reserved	https://www.flickr.com/photos/14189195@N08/4754364029	Yes	TRUE	TRUE	Family;Genus	Neophyte	Introduced	TRUE	FALSE	FALSE	FALSE		Rosa sp.
34229862372	41087279@N00	DSC_0167	30/04/2017	51.525555	-0.082917	https://live.staticflickr.com/2879/34229862372_9ea53ff9ea_m.jpg	https://live.staticflickr.com/2879/34229862372_9ea53ff9ea_b.jpg	0.49745065	Helianthus annuus	Sunflower	0	All Rights Reserved	https://www.flickr.com/photos/41087279@N00/34229862372	No	FALSE	TRUE	Family;Genus;Species	Neophyte	Introduced	TRUE	TRUE	FALSE	FALSE
5961765708	29235510@N03	DSC_9262	21/07/2011	51.479612	-0.293068	https://live.staticflickr.com/6142/5961765708_9764b0bc71_m.jpg	https://live.staticflickr.com/6142/5961765708_9764b0bc71_b.jpg	0.59772104	Ipomoea carnea	Gloria de la manana	0	All Rights Reserved	https://www.flickr.com/photos/29235510@N03/5961765708	Yes	TRUE	TRUE	Family;Genus	Neophyte	Introduced	TRUE	FALSE	FALSE	FALSE		Ipomoea sp.
3351759585	25302607@N00	St James' Park	06/03/2009	51.504468	-0.129518	https://live.staticflickr.com/3457/3351759585_c2eb491c05_m.jpg	https://live.staticflickr.com/3457/3351759585_c2eb491c05_b.jpg	0.509279013	Hyacinthoides non-scripta	Wood-hyacinth	0	All Rights Reserved	https://www.flickr.com/photos/25302607@N00/3351759585	Yes	FALSE	TRUE		Neophyte	Introduced	TRUE	FALSE	FALSE	FALSE		Crocus sp.
7134805839	46311002@N05	Kew Gardens	27/04/2012	51.472696	-0.305814	https://live.staticflickr.com/8146/7134805839_21d962608e_m.jpg	https://live.staticflickr.com/8146/7134805839_21d962608e_b.jpg	0.854204774	Hyacinthoides non-scripta	Wood-hyacinth	0	All Rights Reserved	https://www.flickr.com/photos/46311002@N05/7134805839	Yes	TRUE	TRUE	Family;Genus;Species	Native	Spontaneous	FALSE	FALSE	FALSE	FALSE
7890076830	77908327@N00	Sweet Peas at Kew	25/07/2012	51.481289	-0.28927	https://live.staticflickr.com/8434/7890076830_81612ea396_m.jpg	https://live.staticflickr.com/8434/7890076830_81612ea396_b.jpg	0.164266512	Lathyrus odoratus	Sweet-pea	0	All Rights Reserved	https://www.flickr.com/photos/77908327@N00/7890076830	Yes	TRUE	TRUE	Family;Genus;Species	Neophyte	Introduced	TRUE	FALSE	FALSE	FALSE
14126495362	123680823@N08	Flower Zone	20/07/2013	51.450623	-0.105593	https://live.staticflickr.com/2939/14126495362_d80e239f7c_m.jpg	https://live.staticflickr.com/2939/14126495362_d80e239f7c_b.jpg	0.075495362	Capsicum annuum	Red capsicum	0	All Rights Reserved	https://www.flickr.com/photos/123680823@N08/14126495362	IDK	FALSE	TRUE		Neophyte	Introduced	TRUE	TRUE	FALSE	FALSE		Cynara scolymus
15414290025	93741154@N07	Autumn Winds DSC_7248.jpg	30/09/2014	51.449019	-0.026221	https://live.staticflickr.com/3927/15414290025_766762b721_m.jpg	https://live.staticflickr.com/3927/15414290025_766762b721_b.jpg	0.090072714	Zostera marina	Eelgrass	0	All Rights Reserved	https://www.flickr.com/photos/93741154@N07/15414290025	Yes	TRUE	FALSE		NA	NA	FALSE	FALSE	FALSE	FALSE	Blurred effect, species not identifiable	NA
25960659553	55255025@N06	Chelsea Flower Show 2015	20/05/2015	51.485779	-0.155396	https://live.staticflickr.com/1677/25960659553_03727b2f16_m.jpg	https://live.staticflickr.com/1677/25960659553_03727b2f16_b.jpg	0.034606148	Cupressus macrocarpa	Monterey cypress	0	All Rights Reserved	https://www.flickr.com/photos/55255025@N06/25960659553	Yes	FALSE	FALSE		NA	Introduced	TRUE	FALSE	FALSE	FALSE	No species really identifiable	?
15012409559	24670467@N03	Speciality & Fine Food Fair 2014	09/09/2014	51.4967	-0.210498	https://live.staticflickr.com/5577/15012409559_ca8ea06ea5_m.jpg	https://live.staticflickr.com/5577/15012409559_ca8ea06ea5_b.jpg	0.190258294	Allium polyanthum	Many-flowered Onion	0	All Rights Reserved	https://www.flickr.com/photos/24670467@N03/15012409559	Yes	TRUE	TRUE		Neophyte	Introduced	TRUE	TRUE	FALSE	FALSE		Gerbera sp.
14545588197	46625919@N03		23/07/2014	51.483611	-0.293334	https://live.staticflickr.com/5569/14545588197_05ba1c08be_m.jpg	https://live.staticflickr.com/5569/14545588197_05ba1c08be_b.jpg	0.787136436	Gazania rigens	Treasure-flower	0	All Rights Reserved	https://www.flickr.com/photos/46625919@N03/14545588197	Yes	TRUE	TRUE	Family;Genus;Species	Neophyte	Introduced	TRUE	FALSE	FALSE	FALSE	Kew
5644590956	54174269@N08	Waterlow Park Macro	22/04/2011	51.56867	-0.144866	https://live.staticflickr.com/5304/5644590956_900d7f70fa_m.jpg	https://live.staticflickr.com/5304/5644590956_900d7f70fa_b.jpg	0.178582162	Borago officinalis	Beebread	0	All Rights Reserved	https://www.flickr.com/photos/54174269@N08/5644590956	Yes	TRUE	TRUE	Family	Neophyte	Unknown	TRUE	FALSE	FALSE	FALSE		Pentaglottis sempervirens
33722853101	89578620@N00	Spring flowers in London, Apr 2017	05/04/2017	51.521594	-0.173231	https://live.staticflickr.com/3937/33722853101_748bc23f57_m.jpg	https://live.staticflickr.com/3937/33722853101_748bc23f57_b.jpg	0.791072011	Prunus serrulata	Japanese cherry	0	All Rights Reserved	https://www.flickr.com/photos/89578620@N00/33722853101	Yes	TRUE	TRUE	Family;Genus	Neophyte	Introduced	TRUE	FALSE	FALSE	FALSE		Prunus sp.
7016929965	46311002@N05	Kew Gardens	05/06/2010	51.483975	-0.295643	https://live.staticflickr.com/7055/7016929965_bc307cb488_m.jpg	https://live.staticflickr.com/7055/7016929965_bc307cb488_b.jpg	0.266263425	Linum usitatissimum	Linseed	0	All Rights Reserved	https://www.flickr.com/photos/46311002@N05/7016929965	Yes	TRUE	TRUE	Family;Genus	Native	Introduced	TRUE	FALSE	FALSE	FALSE	ID according to photographer.	Linum perenne
8665323751	24658806@N02	Camellia	20/04/2013	51.581331	-0.102061	https://live.staticflickr.com/8264/8665323751_10cdbf21fb_m.jpg	https://live.staticflickr.com/8264/8665323751_10cdbf21fb_b.jpg	0.654489398	Camellia japonica	Camellia	3	Attribution-NonCommercial-NoDerivs License	https://www.flickr.com/photos/24658806@N02/8665323751	Yes	TRUE	TRUE	Family;Genus;Species	Neophyte	Introduced	TRUE	FALSE	FALSE	FALSE
15129429684	13407304@N05	IMGP7473	07/11/2014	51.508475	-0.075852	https://live.staticflickr.com/3937/15129429684_f656f563a5_m.jpg	https://live.staticflickr.com/3937/15129429684_f656f563a5_b.jpg	0.164265305	Papaver orientale	Oriental poppy	0	All Rights Reserved	https://www.flickr.com/photos/13407304@N05/15129429684	No	FALSE	FALSE		NA	NA	FALSE	FALSE	TRUE	FALSE	Tower of London memorial poppies	NA
4642514396	12608538@N03	_IAW5529	26/05/2010	51.486461	-0.154667	https://live.staticflickr.com/3363/4642514396_a4ab5508f0_m.jpg	https://live.staticflickr.com/3363/4642514396_a4ab5508f0_b.jpg	0.057741284	Heracleum mantegazzianum	Cartwheel-flower	0	All Rights Reserved	https://www.flickr.com/photos/12608538@N03/4642514396	Yes	FALSE	FALSE		NA	Introduced	TRUE	FALSE	FALSE	FALSE		NA
7309525314	46311002@N05	Kew Gardens	04/03/2011	51.477734	-0.292972	https://live.staticflickr.com/8001/7309525314_f935682ee7_m.jpg	https://live.staticflickr.com/8001/7309525314_f935682ee7_b.jpg	0.262700677	Narcissus jonquilla	Jonquil	0	All Rights Reserved	https://www.flickr.com/photos/46311002@N05/7309525314	Yes	TRUE	TRUE	Family;Genus	Neophyte	Introduced	TRUE	FALSE	FALSE	FALSE	Not N. jonquilla	Narcissus agg.
10695575674	106444266@N08	IMG_0071	13/03/2010	51.445833	-0.126167	https://live.staticflickr.com/3806/10695575674_f771ee03fa_m.jpg	https://live.staticflickr.com/3806/10695575674_f771ee03fa_b.jpg	0.505307019	Callistephus chinensis	Annual-aster	0	All Rights Reserved	https://www.flickr.com/photos/106444266@N08/10695575674	Yes	FALSE	FALSE	Family	Neophyte	Introduced	TRUE	TRUE	FALSE	FALSE		Gerbera sp.
2231607776	94416723@N00	Crocuses, Gordon Square	30/01/2008	51.524709	-0.131042	https://live.staticflickr.com/2054/2231607776_c4330a6aeb_m.jpg	https://live.staticflickr.com/2054/2231607776_c4330a6aeb_b.jpg	0.508962631	Crocus tommasinianus	Early crocus	0	All Rights Reserved	https://www.flickr.com/photos/94416723@N00/2231607776	Yes	TRUE	TRUE	Family;Genus;Species	Neophyte	Introduced	TRUE	FALSE	FALSE	FALSE
40653083680	55867792@N03		22/04/2018	51.475616	-0.294917	https://live.staticflickr.com/1748/40653083680_0bd5493368_m.jpg	https://live.staticflickr.com/1748/40653083680_0bd5493368_b.jpg	0.26565069	Prunus serrulata	Japanese cherry	0	All Rights Reserved	https://www.flickr.com/photos/55867792@N03/40653083680	Yes	TRUE	TRUE	Family;Genus	Neophyte	Introduced	TRUE	FALSE	FALSE	FALSE		Prunus sp.
419228918	62026855@N00		09/03/2007	51.555855	-0.180459	https://live.staticflickr.com/163/419228918_c7e595e603_m.jpg	https://live.staticflickr.com/163/419228918_c7e595e603_b.jpg	0.769021213	Prunus cerasifera	Cherry plum	0	All Rights Reserved	https://www.flickr.com/photos/62026855@N00/419228918	Yes	TRUE	TRUE	Family;Genus;Species	Neophyte	Introduced	TRUE	FALSE	FALSE	FALSE
27290534766	41087279@N00	DSC_5589a Columbia Road Flower Market London Black Bentley	22/05/2016	51.52841	-0.071078	https://live.staticflickr.com/7076/27290534766_4153f77b3b_m.jpg	https://live.staticflickr.com/7076/27290534766_4153f77b3b_b.jpg	0.010944725	Ficus aurea	Florida strangler fig	0	All Rights Reserved	https://www.flickr.com/photos/41087279@N00/27290534766	No	FALSE	TRUE		Neophyte	Introduced	TRUE	FALSE	FALSE	FALSE		Platanus x hispanica
32977607450	16545729@N03	Kew Gardens, London	01/03/2017	51.482	-0.29042	https://live.staticflickr.com/3837/32977607450_5696ebdfe5_m.jpg	https://live.staticflickr.com/3837/32977607450_5696ebdfe5_b.jpg	0.320386559	Bletilla striata	Chinese ground orchid	0	All Rights Reserved	https://www.flickr.com/photos/16545729@N03/32977607450	Yes	TRUE	TRUE	Family	Neophyte	Introduced	TRUE	TRUE	FALSE	FALSE		Orchidaceae
19215457803	63114989@N00	London lavender	19/07/2015	51.464613	-0.185773	https://live.staticflickr.com/515/19215457803_ac2b511d6f_m.jpg	https://live.staticflickr.com/515/19215457803_ac2b511d6f_b.jpg	0.124035582	Lavandula latifolia	Broadleaf lavender	0	All Rights Reserved	https://www.flickr.com/photos/63114989@N00/19215457803	Yes	TRUE	TRUE	Family;Genus	Neophyte	Introduced	TRUE	FALSE	FALSE	FALSE		Lavandula sp.
5431271357	43853699@N06	PETERSHAM NURSERY	06/02/2011	51.447133	-0.302445	https://live.staticflickr.com/5177/5431271357_6d1212a5b0_m.jpg	https://live.staticflickr.com/5177/5431271357_6d1212a5b0_b.jpg	0.988018155	Narcissus papyraceus	Paper-white daffodil	0	All Rights Reserved	https://www.flickr.com/photos/43853699@N06/5431271357	Yes	TRUE	TRUE	Family;Genus;Species	Neophyte	Introduced	TRUE	FALSE	FALSE	FALSE
36726352452	27950434@N04	Kew Gardens	29/08/2017	51.482238	-0.288637	https://live.staticflickr.com/4365/36726352452_9542a5a5fa_m.jpg	https://live.staticflickr.com/4365/36726352452_9542a5a5fa_b.jpg	0.789369464	Nymphaea alba	White water-lily	0	All Rights Reserved	https://www.flickr.com/photos/27950434@N04/36726352452	Yes	TRUE	TRUE	Family;Genus;Species	Native	Introduced	TRUE	FALSE	FALSE	FALSE	Presumably a cultivar
3472048522	57673155@N00	Tulip	18/04/2009	51.442213	-0.29427	https://live.staticflickr.com/3379/3472048522_7d313502f6_m.jpg	https://live.staticflickr.com/3379/3472048522_7d313502f6_b.jpg	0.277278125	Tulipa clusiana	Lady tulip	0	All Rights Reserved	https://www.flickr.com/photos/57673155@N00/3472048522	Yes	TRUE	TRUE	Family;Genus	Neophyte	Introduced	TRUE	FALSE	FALSE	FALSE		Tulipa sp.
41047503415	61013449@N07	Thames Embankment	19/04/2018	51.508451	-0.120956	https://live.staticflickr.com/950/41047503415_3396afacc9_m.jpg	https://live.staticflickr.com/950/41047503415_3396afacc9_b.jpg	0.032022931	Aeonium arboreum	Tree aeonium	2	Attribution-NonCommercial License	https://www.flickr.com/photos/61013449@N07/41047503415	No	FALSE	TRUE		Neophyte	Introduced	TRUE	FALSE	FALSE	FALSE		Platanus x hispanica
6812536128	46311002@N05	Kew Gardens	26/02/2012	51.481536	-0.290493	https://live.staticflickr.com/7191/6812536128_a59debd611_m.jpg	https://live.staticflickr.com/7191/6812536128_a59debd611_b.jpg	0.134621829	Nymphaea lotus	Egyptian lotus	0	All Rights Reserved	https://www.flickr.com/photos/46311002@N05/6812536128	Yes	TRUE	TRUE	Family;Genus;Species	Neophyte	Introduced	TRUE	TRUE	FALSE	FALSE
3559057259	7878308@N04	In the night garden	22/05/2009	51.486393	-0.156383	https://live.staticflickr.com/3389/3559057259_494dfcd534_m.jpg	https://live.staticflickr.com/3389/3559057259_494dfcd534_b.jpg	0.149659038	Casuarina equisetifolia	Australian beefwood	3	Attribution-NonCommercial-NoDerivs License	https://www.flickr.com/photos/7878308@N04/3559057259	Yes	TRUE	FALSE		NA	NA	FALSE	FALSE	FALSE	FALSE	Reflection in water, impossible to ID	?
16517248734	48919176@N05	Chelsea Physic Garden 38	12/04/2015	51.485166	-0.162334	https://live.staticflickr.com/7685/16517248734_463066bca7_m.jpg	https://live.staticflickr.com/7685/16517248734_463066bca7_b.jpg	0.261232525	Crocosmia aurea	Falling stars	0	All Rights Reserved	https://www.flickr.com/photos/48919176@N05/16517248734	Yes	TRUE	TRUE	Family;Genus	Neophyte	Introduced	TRUE	FALSE	FALSE	FALSE	I'm not convinced that this is C. aurea based on other photos.	Crocosmia sp.
3727057671	33329370@N04	DSC02047	11/07/2009	51.4776	-0.2973	https://live.staticflickr.com/3472/3727057671_6fab5fe74f_m.jpg	https://live.staticflickr.com/3472/3727057671_6fab5fe74f_b.jpg	0.767079473	Nelumbo nucifera	East Indian lotus	1	Attribution-NonCommercial-ShareAlike License	https://www.flickr.com/photos/33329370@N04/3727057671	Yes	TRUE	TRUE	Family;Genus;Species	Neophyte	Introduced	TRUE	FALSE	FALSE	FALSE
5595063759	57896772@N05	all for you.	25/09/2009	51.503667	-0.154924	https://live.staticflickr.com/5269/5595063759_dfebccab8a_m.jpg	NA	0.584925532	Leucanthemella serotina	Hungarian daisy	0	All Rights Reserved	https://www.flickr.com/photos/57896772@N05/5595063759	Yes	TRUE	TRUE	Family	Neophyte	Introduced	TRUE	FALSE	FALSE	FALSE		Leucanthemum x superbum
2396453735	97154474@N00	outside the window	29/03/2008	51.589189	-0.142307	https://live.staticflickr.com/2299/2396453735_bf8fe65162_m.jpg	https://live.staticflickr.com/2299/2396453735_bf8fe65162_b.jpg	0.156766906	Cyclamen hederifolium	Sowbread	0	All Rights Reserved	https://www.flickr.com/photos/97154474@N00/2396453735	Yes	TRUE	TRUE	Family;Genus	Neophyte	Introduced	TRUE	FALSE	FALSE	FALSE		Cyclamen sp.
24498663753	8225010@N03	daffodils	18/02/2016	51.482905	-0.290717	https://live.staticflickr.com/1480/24498663753_ec7551390b_m.jpg	https://live.staticflickr.com/1480/24498663753_ec7551390b_b.jpg	0.386553228	Narcissus bicolor	Two-coloured Daffodil	0	All Rights Reserved	https://www.flickr.com/photos/8225010@N03/24498663753	Yes	TRUE	TRUE	Family;Genus	Neophyte	Introduced	TRUE	FALSE	FALSE	FALSE	Not N. bicolor based on comparison with reputable photos.	Narcissus agg.
965104477	8615362@N07	Thistle	31/07/2007	51.514705	-0.128756	https://live.staticflickr.com/1163/965104477_8e0b58f7ac_m.jpg	NA	0.583613753	Cirsium vulgare	Black thistle	0	All Rights Reserved	https://www.flickr.com/photos/8615362@N07/965104477	Yes	TRUE	TRUE	Family;Genus;Species	Native	Unknown	FALSE	FALSE	FALSE	FALSE
47937002657	150408877@N06	Pretty Fish	25/05/2019	51.490629	-0.161619	https://live.staticflickr.com/65535/47937002657_73209888c4_m.jpg	https://live.staticflickr.com/65535/47937002657_73209888c4_b.jpg	0.068421721	Celosia argentea	Abanico	0	All Rights Reserved	https://www.flickr.com/photos/150408877@N06/47937002657	No	FALSE	FALSE		NA	NA	FALSE	FALSE	FALSE	FALSE	Flower sculpture	NA
33555670121	12982516@N02	London March 27 2017 (7) Westminster Bridge Flowers	27/03/2017	51.501035	-0.125226	https://live.staticflickr.com/3788/33555670121_3dcb31f91c_m.jpg	https://live.staticflickr.com/3788/33555670121_3dcb31f91c_b.jpg	0.038174577	Dendrobium nobile	Dendrobium Stem	4	Attribution License	https://www.flickr.com/photos/12982516@N02/33555670121	Yes	FALSE	TRUE		Neophyte	Introduced	TRUE	FALSE	FALSE	FALSE	Many species; photo deleted.	Rosa sp.
32534105123	27452410@N00	upload	09/03/2017	51.532222	-0.156666	https://live.staticflickr.com/3792/32534105123_66d88d72cb_m.jpg	https://live.staticflickr.com/3792/32534105123_66d88d72cb_b.jpg	0.690428317	Coreopsis verticillata	Whorled tickseed	0	All Rights Reserved	https://www.flickr.com/photos/27452410@N00/32534105123	Yes	TRUE	TRUE		Neophyte	Introduced	TRUE	FALSE	FALSE	FALSE		Narcissus agg.
25040700525	60390016@N08	Kew Gardens Annual Orchids Festival on 13 February 2016 (53/77) - Princess of Wales Cons�y	13/02/2016	51.478376	-0.291545	https://live.staticflickr.com/1470/25040700525_7509396a7f_m.jpg	https://live.staticflickr.com/1470/25040700525_7509396a7f_b.jpg	0.207020164	Celosia argentea	Abanico	0	All Rights Reserved	https://www.flickr.com/photos/60390016@N08/25040700525	No	FALSE	TRUE		Neophyte	Introduced	TRUE	FALSE	FALSE	FALSE	Dyed Pampas-grass plumes used in dress or display	Cortaderia sp.
7177089190	24389194@N00	2012-05-11 17.11.32.jpg	11/05/2012	51.509444	-0.044445	https://live.staticflickr.com/7231/7177089190_4e0e398ccc_m.jpg	https://live.staticflickr.com/7231/7177089190_4e0e398ccc_b.jpg	0.607168019	Rosa chinensis	Bengal rose	3	Attribution-NonCommercial-NoDerivs License	https://www.flickr.com/photos/24389194@N00/7177089190	Yes	TRUE	TRUE	Family;Genus	Neophyte	Introduced	TRUE	FALSE	FALSE	FALSE		Rosa sp.
7625309710	29792120@N05	City of Westminster	22/07/2012	51.503032	-0.152435	https://live.staticflickr.com/8017/7625309710_62d40f653e_m.jpg	https://live.staticflickr.com/8017/7625309710_62d40f653e_b.jpg	0.779785335	Hydrangea macrophylla	Hortensia	0	All Rights Reserved	https://www.flickr.com/photos/29792120@N05/7625309710	Yes	TRUE	TRUE	Family;Genus;Species	Neophyte	Introduced	TRUE	FALSE	FALSE	FALSE
8913609062	54057770@N04	David Austin Roses (Gold medal winner)	24/05/2013	51.4862	-0.155074	https://live.staticflickr.com/5446/8913609062_8dbbd1e4bb_m.jpg	https://live.staticflickr.com/5446/8913609062_8dbbd1e4bb_b.jpg	0.604701936	Rosa agrestis	Fieldbriar	0	All Rights Reserved	https://www.flickr.com/photos/54057770@N04/8913609062	Yes	TRUE	TRUE	Family;Genus	Neophyte	Introduced	TRUE	FALSE	FALSE	FALSE		Rosa sp.
8570767717	29111130@N04	Iris aucheri	17/03/2013	51.481905	-0.289506	https://live.staticflickr.com/8233/8570767717_5eaf0a860e_m.jpg	NA	0.465068102	Iris planifolia	NA	0	All Rights Reserved	https://www.flickr.com/photos/29111130@N04/8570767717	Yes	TRUE	TRUE	Family;Genus	Neophyte	Introduced	TRUE	TRUE	FALSE	FALSE	Species name in photo title	Iris aucheri
16686503199	113124543@N07	aaneptolluk092014_07622	15/09/2014	51.508154	-0.076056	https://live.staticflickr.com/7599/16686503199_e7d9d93eac_m.jpg	https://live.staticflickr.com/7599/16686503199_e7d9d93eac_b.jpg	0.720034897	Papaver argemone	Pale poppy	0	All Rights Reserved	https://www.flickr.com/photos/113124543@N07/16686503199	No	FALSE	FALSE		NA	NA	FALSE	FALSE	TRUE	FALSE	Tower of London memorial poppies	NA
5710986700	60602756@N00	lobby roses	11/05/2011	51.529892	-0.125387	https://live.staticflickr.com/3341/5710986700_a77217f50c_m.jpg	https://live.staticflickr.com/3341/5710986700_a77217f50c_b.jpg	0.331273794	Rosa chinensis	Bengal rose	0	All Rights Reserved	https://www.flickr.com/photos/60602756@N00/5710986700	Yes	TRUE	TRUE	Family;Genus	Neophyte	Introduced	TRUE	TRUE	FALSE	FALSE		Rosa sp.
318689039	99245765@N00	Garden, Holland Park	10/12/2006	51.502458	-0.202238	https://live.staticflickr.com/128/318689039_67ddb3b90a_m.jpg	https://live.staticflickr.com/128/318689039_67ddb3b90a_b.jpg	0.087850571	Quercus ilex	Evergreen oak	5	Attribution-ShareAlike License	https://www.flickr.com/photos/99245765@N00/318689039	Yes	FALSE	FALSE		NA	NA	TRUE	FALSE	FALSE	FALSE	Probably box hedging and a Primula, but can't quite see to be sure.	?
476555671	8014572@N03		28/04/2007	51.47301	-0.082719	https://live.staticflickr.com/198/476555671_3e2022e1a0_m.jpg	https://live.staticflickr.com/198/476555671_3e2022e1a0_b.jpg	0.982936978	Oxalis stricta	Yellow sheep-sorrel	0	All Rights Reserved	https://www.flickr.com/photos/8014572@N03/476555671	Yes	TRUE	TRUE	Family;Genus	Neophyte	Spontaneous	FALSE	FALSE	FALSE	FALSE		Oxalis corniculata
10162319524	32799292@N00	LF 136	06/10/2013	51.539842	-0.060542	https://live.staticflickr.com/2846/10162319524_98f58fa06d_m.jpg	https://live.staticflickr.com/2846/10162319524_98f58fa06d_b.jpg	0.131060809	Acer macrophyllum	Pacific maple	0	All Rights Reserved	https://www.flickr.com/photos/32799292@N00/10162319524	Yes	TRUE	TRUE		Neophyte	Introduced	TRUE	FALSE	FALSE	FALSE		Platanus x hispanica
6843363706	43853699@N06	PETERSHAM NURSERY IN SUMMER	05/06/2011	51.447133	-0.302445	https://live.staticflickr.com/7039/6843363706_f3806eba58_m.jpg	https://live.staticflickr.com/7039/6843363706_f3806eba58_b.jpg	0.945392251	Hydrangea spp.	NA	0	All Rights Reserved	https://www.flickr.com/photos/43853699@N06/6843363706	Yes	TRUE	TRUE	Family;Genus	Neophyte	Introduced	TRUE	FALSE	FALSE	FALSE		Hydrangea macrophylla
18865743701	26395922@N00	Park Life	26/10/2014	51.50541	-0.172337	https://live.staticflickr.com/3896/18865743701_64c5e0910b_m.jpg	https://live.staticflickr.com/3896/18865743701_64c5e0910b_b.jpg	0.117905535	Asclepias syriaca	Common milkweed	0	All Rights Reserved	https://www.flickr.com/photos/26395922@N00/18865743701	Yes	TRUE	TRUE		Neophyte	Introduced	TRUE	FALSE	FALSE	FALSE	Not really sure what this is.	Euphorbiaceae
501909350	53231487@N00	P1030169	21/04/2007	51.504304	-0.12999	https://live.staticflickr.com/232/501909350_6fbedf34a6_m.jpg	https://live.staticflickr.com/232/501909350_6fbedf34a6_b.jpg	0.228833631	Tulipa aximensis	NA	0	All Rights Reserved	https://www.flickr.com/photos/53231487@N00/501909350	Yes	FALSE	TRUE	Family;Genus	Neophyte	Introduced	TRUE	FALSE	FALSE	FALSE		Tulipa sp.
4309257852	46922750@N02	'Cube Play' by Earth Designs A modern contemporary minimalist garden in Maida Vale, Queens Park London W2	30/09/2007	51.524799	-0.199449	https://live.staticflickr.com/2539/4309257852_b9f4f1714d_m.jpg	NA	0.560825229	Quercus ilex	Evergreen oak	0	All Rights Reserved	https://www.flickr.com/photos/46922750@N02/4309257852	Yes	FALSE	FALSE		NA	NA	FALSE	FALSE	FALSE	FALSE	Nothing identifiable	NA
8162444601	79567625@N07	Beautiful Yellow Aster of The Royal St. James's Park, Central London SW1A 2BJ @ 19 May 2012	19/05/2012	51.504488	-0.129411	https://live.staticflickr.com/7248/8162444601_57b6293648_m.jpg	https://live.staticflickr.com/7248/8162444601_57b6293648_b.jpg	0.710272014	Doronicum columnae	Eastern Leopard's-bane	0	All Rights Reserved	https://www.flickr.com/photos/79567625@N07/8162444601	Yes	TRUE	TRUE	Family;Genus;Species	Neophyte	Introduced	TRUE	FALSE	FALSE	FALSE	Seems correct, although not a species I know
11851068545	68776810@N00		05/01/2014	51.513677	-0.119925	https://live.staticflickr.com/3765/11851068545_bdeca86245_m.jpg	https://live.staticflickr.com/3765/11851068545_bdeca86245_b.jpg	0.015525145	Rosa chinensis	Bengal rose	2	Attribution-NonCommercial License	https://www.flickr.com/photos/68776810@N00/11851068545	Yes	FALSE	TRUE		Neophyte	Introduced	TRUE	FALSE	FALSE	FALSE	No clear focal sp.	Viola x wittrockiana
5939029897	68776810@N00		15/07/2011	51.585872	-0.071217	https://live.staticflickr.com/6127/5939029897_ea5dc1a919_m.jpg	https://live.staticflickr.com/6127/5939029897_ea5dc1a919_b.jpg	0.097918056	Lavandula pinnata	NA	2	Attribution-NonCommercial License	https://www.flickr.com/photos/68776810@N00/5939029897	Yes	TRUE	TRUE	Family;Genus	Neophyte	Introduced	TRUE	FALSE	FALSE	FALSE	Not L. pinnata.	Lavandula sp.
7144440695	67132034@N03	Lit from the side	28/04/2012	51.54899	-0.102893	https://live.staticflickr.com/7135/7144440695_6e64e002b3_m.jpg	https://live.staticflickr.com/7135/7144440695_6e64e002b3_b.jpg	0.097649351	Melianthus major	Tall Cape honey-flower	0	All Rights Reserved	https://www.flickr.com/photos/67132034@N03/7144440695	Yes	TRUE	TRUE		Neophyte	Introduced	FALSE	FALSE	FALSE	FALSE		Gerbera sp.
16609749791	89629038@N02	Kew Gardens February 2015	20/02/2015	51.474594	-0.296589	https://live.staticflickr.com/8646/16609749791_62b9ce1a67_m.jpg	https://live.staticflickr.com/8646/16609749791_62b9ce1a67_b.jpg	0.706344843	Galanthus plicatus	Snowdrop	0	All Rights Reserved	https://www.flickr.com/photos/89629038@N02/16609749791	Yes	TRUE	TRUE	Family;Genus;Species	Neophyte	Introduced	TRUE	FALSE	FALSE	FALSE
26433942920	121232586@N08	<U+039A>a<U+03BB><U+03CC> <U+03A0><U+03AC>s<U+03C7>a - Greek Easter	17/04/2016	51.579753	-0.123649	https://live.staticflickr.com/1546/26433942920_4907a53838_m.jpg	https://live.staticflickr.com/1546/26433942920_4907a53838_b.jpg	0.205078393	Magnolia stellata	Star magnolia	0	All Rights Reserved	https://www.flickr.com/photos/121232586@N08/26433942920	Yes	TRUE	TRUE	Family;Genus;Species	Neophyte	Introduced	TRUE	FALSE	FALSE	FALSE
33433303795	89578620@N00	White hyacinth	14/03/2017	51.521672	-0.098962	https://live.staticflickr.com/3844/33433303795_9391aac054_m.jpg	https://live.staticflickr.com/3844/33433303795_9391aac054_b.jpg	0.889422596	Hyacinthus orientalis	Hyacinth	0	All Rights Reserved	https://www.flickr.com/photos/89578620@N00/33433303795	Yes	TRUE	TRUE	Family;Genus;Species	Neophyte	Introduced	TRUE	FALSE	FALSE	FALSE
521886394	37996649474@N01	IMG_4347	23/05/2007	51.48635	-0.15634	https://live.staticflickr.com/247/521886394_de0953f155_m.jpg	https://live.staticflickr.com/247/521886394_de0953f155_b.jpg	0.070139959	Bryophyllum delagoense	Chandelier plant	5	Attribution-ShareAlike License	https://www.flickr.com/photos/37996649474@N01/521886394	No	FALSE	FALSE		NA	NA	FALSE	FALSE	TRUE	FALSE
14893331949	61798879@N00	Chelsea Flower Show 2014	22/05/2014	51.486427	-0.154173	https://live.staticflickr.com/5579/14893331949_f1b7219fe7_m.jpg	https://live.staticflickr.com/5579/14893331949_f1b7219fe7_b.jpg	0.087350301	Crithmum maritimum	Peter's Cress	0	All Rights Reserved	https://www.flickr.com/photos/61798879@N00/14893331949	Yes	FALSE	FALSE		NA	NA	FALSE	FALSE	FALSE	FALSE	Many species in shot.	Acer palmatum
4755273734	79522672@N00	Acer palmatum \Ueno yama\\ and Acer palmatum dissectum \\Inaba shidare\\\	25/05/2010	51.485919	-0.155664	https://live.staticflickr.com/4118/4755273734_709364f4b7_m.jpg	https://live.staticflickr.com/4118/4755273734_709364f4b7_b.jpg	0.985659897	Acer palmatum	Japanese maple	3	Attribution-NonCommercial-NoDerivs License	https://www.flickr.com/photos/79522672@N00/4755273734	Yes	TRUE	TRUE	Family;Genus;Species	Neophyte	Introduced	TRUE	FALSE	FALSE	FALSE
5422543285	61416618@N00	Cassia nemophila var nemophila (Leguminosae)	06/02/2011	51.4746	-0.295579	https://live.staticflickr.com/5300/5422543285_ff3b4aeea6_m.jpg	https://live.staticflickr.com/5300/5422543285_ff3b4aeea6_b.jpg	0.176279411	Senna artemisioides	Burnt-leaved Acacia	3	Attribution-NonCommercial-NoDerivs License	https://www.flickr.com/photos/61416618@N00/5422543285	Yes	TRUE	TRUE	Family;Genus;Species	Neophyte	Introduced	TRUE	FALSE	FALSE	FALSE	Although sp. in title is different, species are very closely related. Senna nemophila == Senna artemisioides filifolia
5937467919	27971444@N00	Yellow flowers with a bee	14/07/2011	51.51596	-0.220863	https://live.staticflickr.com/6121/5937467919_ee25b20ee6_m.jpg	https://live.staticflickr.com/6121/5937467919_ee25b20ee6_b.jpg	0.449783266	Senecio lividus	NA	0	All Rights Reserved	https://www.flickr.com/photos/27971444@N00/5937467919	Yes	TRUE	TRUE	Family;Genus	Neophyte	Spontaneous	FALSE	FALSE	FALSE	FALSE		Senecio cf. squalidus
4997360852	46311002@N05	Humboldt's Lily, (Lilium Humboldtii var. Bloomeria), Kew Gardens, London	05/07/2010	51.481957	-0.289603	https://live.staticflickr.com/4103/4997360852_db50d7a354_m.jpg	https://live.staticflickr.com/4103/4997360852_db50d7a354_b.jpg	0.706826329	Lilium humboldtii	Humboldt lily	0	All Rights Reserved	https://www.flickr.com/photos/46311002@N05/4997360852	Yes	TRUE	TRUE	Family;Genus;Species	Neophyte	Introduced	TRUE	FALSE	FALSE	FALSE
9200496846	98145605@N03	A rose by any other name	03/07/2013	51.560166	-0.137834	https://live.staticflickr.com/7454/9200496846_4eb95ff715_m.jpg	https://live.staticflickr.com/7454/9200496846_4eb95ff715_b.jpg	0.439966589	Rosa pendulina	Alpine rose	0	All Rights Reserved	https://www.flickr.com/photos/98145605@N03/9200496846	Yes	TRUE	TRUE	Family;Genus	Neophyte	Introduced	TRUE	FALSE	FALSE	FALSE		Rosa sp.
20430567091	57868312@N00	Maggie's Corner	01/08/2015	51.555808	-0.176199	https://live.staticflickr.com/562/20430567091_e7be44b8bb_m.jpg	https://live.staticflickr.com/562/20430567091_e7be44b8bb_b.jpg	0.07476493	Argyranthemum frutescens	Boston daisy	4	Attribution License	https://www.flickr.com/photos/57868312@N00/20430567091	No	FALSE	FALSE		NA	NA	FALSE	FALSE	TRUE	FALSE
6487953379	18353284@N00	These F&M crackers cost �250 for 6. Prizes include a comb, leather bookmark & silver spoon	10/12/2011	51.508448	-0.138273	https://live.staticflickr.com/7013/6487953379_d70c504384_m.jpg	NA	0.104045272	Mesembryanthemum crystallinum	Common iceplant	1	Attribution-NonCommercial-ShareAlike License	https://www.flickr.com/photos/18353284@N00/6487953379	No	FALSE	FALSE		NA	NA	FALSE	FALSE	TRUE	FALSE
6143600965	54634810@N05	Flowers Tower Hill	13/09/2011	51.509603	-0.076496	https://live.staticflickr.com/6205/6143600965_50f40365b8_m.jpg	https://live.staticflickr.com/6205/6143600965_50f40365b8_b.jpg	0.380532265	Pelargonium � hortorum	Bedding geranium	0	All Rights Reserved	https://www.flickr.com/photos/54634810@N05/6143600965	Yes	TRUE	TRUE	Family;Genus;Species	Neophyte	Introduced	TRUE	FALSE	FALSE	FALSE
7284943420	46311002@N05	Mandrinette Hibiscus, ( Hibiscus Fragilis), Kew Gardens	08/01/2011	51.481636	-0.290622	https://live.staticflickr.com/7238/7284943420_365bfe4ac0_m.jpg	https://live.staticflickr.com/7238/7284943420_365bfe4ac0_b.jpg	0.236638546	Hibiscus rosa-sinensis	Chinese hibiscus	0	All Rights Reserved	https://www.flickr.com/photos/46311002@N05/7284943420	Yes	TRUE	TRUE	Family;Genus	Neophyte	Introduced	TRUE	FALSE	FALSE	FALSE	Species name in photo title	Hibiscus fragilis
3758798045	38954353@N06	Phalaenopsis Orchid at Kew	20/02/2007	51.480186	-0.292618	https://live.staticflickr.com/2422/3758798045_01a960c6f9_m.jpg	https://live.staticflickr.com/2422/3758798045_01a960c6f9_b.jpg	0.42545566	Phalaenopsis amabilis	Anggrek Bulan	0	All Rights Reserved	https://www.flickr.com/photos/38954353@N06/3758798045	Yes	TRUE	TRUE	Family;Genus;Species	Neophyte	Introduced	TRUE	FALSE	FALSE	FALSE
42462153022	71393709@N06	Crataegus Laevigata (Paul's Scarlet), in front of the Palm House, Kew Gardens - (Selected by GETTY IMAGES)	18/05/2018	51.478055	-0.292514	https://live.staticflickr.com/1759/42462153022_1588daac9d_m.jpg	https://live.staticflickr.com/1759/42462153022_1588daac9d_b.jpg	0.515528321	Crataegus azarolus	Azarole	0	All Rights Reserved	https://www.flickr.com/photos/71393709@N06/42462153022	Yes	TRUE	FALSE	Family;Genus	Native	Introduced	TRUE	FALSE	FALSE	FALSE	Native species, but cultivar; name in photo title	Crataegus laevigata 'Paul's Scarlet'
42241599064	9549670@N05	London, England, UK - The Regent's Park - Queen Mary's Gardens	12/06/2018	51.527866	-0.152896	https://live.staticflickr.com/887/42241599064_beb7d88fe7_m.jpg	https://live.staticflickr.com/887/42241599064_beb7d88fe7_b.jpg	0.954357982	Convolvulus sabatius	Ground Blue-convolvulus	0	All Rights Reserved	https://www.flickr.com/photos/9549670@N05/42241599064	Yes	TRUE	TRUE	Family;Genus;Species	Neophyte	Introduced	TRUE	FALSE	FALSE	FALSE
16540507365	64639998@N00	Crocuses on Clapham Common	15/02/2015	51.462333	-0.142642	https://live.staticflickr.com/7303/16540507365_30b6acc046_m.jpg	https://live.staticflickr.com/7303/16540507365_30b6acc046_b.jpg	0.636816859	Crocus tommasinianus	Early crocus	0	All Rights Reserved	https://www.flickr.com/photos/64639998@N00/16540507365	Yes	TRUE	TRUE	Family;Genus;Species	Neophyte	Introduced	TRUE	FALSE	FALSE	FALSE
46881197645	51344925@N02	<U+661F><U+82B1><U+6728><U+862D> Star Magnolia	26/03/2019	51.502994	-0.177873	https://live.staticflickr.com/65535/46881197645_a05bc3b107_m.jpg	https://live.staticflickr.com/65535/46881197645_a05bc3b107_b.jpg	0.417221129	Magnolia kobus	Kobus magnolia	0	All Rights Reserved	https://www.flickr.com/photos/51344925@N02/46881197645	Yes	TRUE	TRUE	Family;Genus	Neophyte	Introduced	TRUE	FALSE	FALSE	FALSE	Name in title	Magnolia stellata
7278010470	28752865@N08	RHS Chelsea Flower Show 2012	25/05/2012	51.486313	-0.155847	https://live.staticflickr.com/7232/7278010470_01e2db62ab_m.jpg	https://live.staticflickr.com/7232/7278010470_01e2db62ab_b.jpg	0.006292719	Cucurbita moschata	Spanish gourd	4	Attribution License	https://www.flickr.com/photos/28752865@N08/7278010470	No	FALSE	FALSE		NA	NA	FALSE	FALSE	FALSE	FALSE	Photo of sculpture at Chelsea Flower Show
18533299151	16999050@N00	Wisteria, Victoria Gate Plaza, KEW Gardens @ 23 May 2015 (7/9)	23/05/2015	51.478202	-0.291802	https://live.staticflickr.com/8835/18533299151_4de909dcf5_m.jpg	https://live.staticflickr.com/8835/18533299151_4de909dcf5_b.jpg	0.25290823	Wisteria sinensis	Chinese wisteria	0	All Rights Reserved	https://www.flickr.com/photos/16999050@N00/18533299151	Yes	TRUE	TRUE	Family;Genus;Species	Neophyte	Introduced	TRUE	FALSE	FALSE	FALSE
28169124478	46721940@N00	Saint Mary Abbots Gardens	26/04/2018	51.50208	-0.192842	https://live.staticflickr.com/966/28169124478_e9513e1c01_m.jpg	https://live.staticflickr.com/966/28169124478_e9513e1c01_b.jpg	0.021582967	Papaver argemone	Pale poppy	4	Attribution License	https://www.flickr.com/photos/46721940@N00/28169124478	Yes	FALSE	TRUE		Neophyte	Introduced	TRUE	FALSE	FALSE	FALSE		Tulipa sp.
5769569015	45175936@N06	HIP_328209033.165501	27/05/2011	51.4875	-0.153334	https://live.staticflickr.com/5106/5769569015_a50f4410ca_m.jpg	https://live.staticflickr.com/5106/5769569015_a50f4410ca_b.jpg	0.070787102	Cyanus triumfettii	Squarrose Knapweed	0	All Rights Reserved	https://www.flickr.com/photos/45175936@N06/5769569015	Yes	FALSE	TRUE		Neophyte	Introduced	TRUE	FALSE	FALSE	FALSE		Hosta sp.
20967173313	96627986@N06	The Colour Purple	19/09/2015	51.54837	-0.017595	https://live.staticflickr.com/5795/20967173313_0bd2d73e74_m.jpg	https://live.staticflickr.com/5795/20967173313_0bd2d73e74_b.jpg	0.371768057	Knautia dipsacifolia	NA	0	All Rights Reserved	https://www.flickr.com/photos/96627986@N06/20967173313	Yes	TRUE	TRUE	Family;Genus	Native	Introduced	TRUE	FALSE	FALSE	FALSE	Could just be cv of native Knautia arvensis	Knautia sp.
7668793780	70264250@N00	Olympic Flowers	29/07/2012	51.544493	-0.015563	https://live.staticflickr.com/8428/7668793780_a66fef78ae_m.jpg	https://live.staticflickr.com/8428/7668793780_a66fef78ae_b.jpg	0.620134056	Eschscholzia californica	California-poppy	0	All Rights Reserved	https://www.flickr.com/photos/70264250@N00/7668793780	Yes	TRUE	TRUE	Family;Genus;Species	Neophyte	Introduced	TRUE	FALSE	FALSE	FALSE
6789188401	46311002@N05	Tropical Extravaganza 2012, Kew Gardens	29/01/2012	51.481603	-0.290429	https://live.staticflickr.com/7145/6789188401_e5374f5f46_m.jpg	https://live.staticflickr.com/7145/6789188401_e5374f5f46_b.jpg	0.413856894	Anthurium andraeanum	Flamingo-lily	0	All Rights Reserved	https://www.flickr.com/photos/46311002@N05/6789188401	Yes	FALSE	TRUE	Family;Genus;Species	Neophyte	Introduced	TRUE	TRUE	FALSE	FALSE
6840710297	46311002@N05	Tropical Extravaganza 2012, Kew Gardens	03/02/2012	51.481603	-0.290429	https://live.staticflickr.com/7167/6840710297_36defd6143_m.jpg	https://live.staticflickr.com/7167/6840710297_36defd6143_b.jpg	0.489502192	Phalaenopsis spp.	NA	0	All Rights Reserved	https://www.flickr.com/photos/46311002@N05/6840710297	Yes	TRUE	TRUE	Family;Genus	Neophyte	Introduced	TRUE	TRUE	FALSE	FALSE
38076982615	8225010@N03		01/12/2017	51.477038	-0.29957	https://live.staticflickr.com/4642/38076982615_b404fb7266_m.jpg	https://live.staticflickr.com/4642/38076982615_b404fb7266_b.jpg	0.282482624	Mitella breweri	Brewer's miterwort	0	All Rights Reserved	https://www.flickr.com/photos/8225010@N03/38076982615	No	FALSE	FALSE		NA	NA	FALSE	FALSE	FALSE	FALSE	Fireworks or similar
3317541200	11343593@N06	P1090310.JPG	28/02/2009	51.504782	-0.017391	https://live.staticflickr.com/3452/3317541200_fbbce8a9be_m.jpg	https://live.staticflickr.com/3452/3317541200_fbbce8a9be_b.jpg	0.064100862	Phoenix dactylifera	Date	0	All Rights Reserved	https://www.flickr.com/photos/11343593@N06/3317541200	No	FALSE	FALSE		NA	NA	FALSE	FALSE	FALSE	FALSE	Building
7710328036	16919534@N08	DSCF3033	03/08/2012	51.549724	-0.017659	https://live.staticflickr.com/7127/7710328036_c3fe472f58_m.jpg	https://live.staticflickr.com/7127/7710328036_c3fe472f58_b.jpg	0.050328709	Rosa corymbifera	Corymb rose	4	Attribution License	https://www.flickr.com/photos/16919534@N08/7710328036	Yes	FALSE	TRUE		Native	Introduced	TRUE	FALSE	FALSE	FALSE	Planted meadow at Olympic Park	NA
6277688336	25077422@N02	IMG_1506	22/10/2011	51.520653	-0.07229	https://live.staticflickr.com/6233/6277688336_ec160156c6_m.jpg	https://live.staticflickr.com/6233/6277688336_ec160156c6_b.jpg	0.057856821	Pereskia grandifolia	Rose cactus	0	All Rights Reserved	https://www.flickr.com/photos/25077422@N02/6277688336	Yes	TRUE	TRUE		NA	NA	TRUE	FALSE	FALSE	FALSE	Not Pereskia, but don't know what it is	?
5051733907	53653514@N02	Cosy	04/10/2010	51.457015	-0.063536	https://live.staticflickr.com/4092/5051733907_920b389898_m.jpg	https://live.staticflickr.com/4092/5051733907_920b389898_b.jpg	0.165202946	Abutilon theophrasti	Chingma-lantern	0	All Rights Reserved	https://www.flickr.com/photos/53653514@N02/5051733907	Yes	TRUE	TRUE		Neophyte	Introduced	TRUE	FALSE	FALSE	FALSE		Helianthus annuus
14019688191	71393709@N06	TULIPA (3)	24/04/2014	51.501583	-0.139606	https://live.staticflickr.com/7226/14019688191_958837441a_m.jpg	https://live.staticflickr.com/7226/14019688191_958837441a_b.jpg	0.411920846	Tulipa gesneriana	Gesner's tulip	0	All Rights Reserved	https://www.flickr.com/photos/71393709@N06/14019688191	Yes	TRUE	TRUE	Family;Genus;Species	Neophyte	Introduced	TRUE	FALSE	FALSE	FALSE
428320478	7251116@N07	Flowers in the Corner of St James Park	11/03/2007	51.501623	-0.130269	https://live.staticflickr.com/168/428320478_75bd4e3cfe_m.jpg	https://live.staticflickr.com/168/428320478_75bd4e3cfe_b.jpg	0.049200505	Hyacinthoides non-scripta	Wood-hyacinth	0	All Rights Reserved	https://www.flickr.com/photos/7251116@N07/428320478	Yes	FALSE	TRUE	Family	Neophyte	Introduced	TRUE	FALSE	FALSE	FALSE	Family correct in broader, old sense	Crocus tommasinianus
36844067094	38242913@N00	London flowers	07/10/2017	51.497647	-0.170309	https://live.staticflickr.com/4506/36844067094_5df81dfba5_m.jpg	https://live.staticflickr.com/4506/36844067094_5df81dfba5_b.jpg	0.818089485	Brassica oleracea	Cabbage	0	All Rights Reserved	https://www.flickr.com/photos/38242913@N00/36844067094	Yes	FALSE	TRUE	Family;Genus;Species	Native	Introduced	TRUE	FALSE	FALSE	FALSE
490394160	78964972@N00	purple flower	16/10/2005	51.462877	-0.075139	https://live.staticflickr.com/214/490394160_a22c67131f_m.jpg	https://live.staticflickr.com/214/490394160_a22c67131f_b.jpg	0.2011455	Hebe salicifolia	Koromiko	1	Attribution-NonCommercial-ShareAlike License	https://www.flickr.com/photos/78964972@N00/490394160	Yes	TRUE	TRUE	Family;Genus	Neophyte	Introduced	TRUE	FALSE	FALSE	FALSE	Leaves just in view don't suggest H. salicifolia	Hebe sp.
6794721435	46311002@N05	Tropical Extravaganza 2012, Kew Gardens	29/01/2012	51.481603	-0.290429	https://live.staticflickr.com/7152/6794721435_592da2b899_m.jpg	https://live.staticflickr.com/7152/6794721435_592da2b899_b.jpg	0.340990037	Dendrobium nobile	Dendrobium Stem	0	All Rights Reserved	https://www.flickr.com/photos/46311002@N05/6794721435	Yes	TRUE	TRUE	Family;Genus;Species	Neophyte	Introduced	TRUE	TRUE	FALSE	FALSE
9956157604	63928991@N03	St. John's Wort (Hypericum Perforatum), Russia Dock Woodland @ 30 June 2010 (AR)	26/09/2013	51.500007	-0.04019	https://live.staticflickr.com/5451/9956157604_05e6d99fca_m.jpg	https://live.staticflickr.com/5451/9956157604_05e6d99fca_b.jpg	0.603458464	Hypericum x hidcoteense	NA	0	All Rights Reserved	https://www.flickr.com/photos/63928991@N03/9956157604	Yes	TRUE	TRUE	Family;Genus	Neophyte	Introduced	TRUE	FALSE	FALSE	FALSE	There are several Hypericums that this could be	Hypericum sp.
34089846255	121232586@N08	From the Garden	25/03/2017	51.579753	-0.123649	https://live.staticflickr.com/2809/34089846255_b23b0aaa01_m.jpg	https://live.staticflickr.com/2809/34089846255_b23b0aaa01_b.jpg	0.717429042	Narcissus jonquilla	Jonquil	0	All Rights Reserved	https://www.flickr.com/photos/121232586@N08/34089846255	Yes	TRUE	TRUE	Family;Genus;Species	Neophyte	Introduced	TRUE	FALSE	FALSE	FALSE
13982333101	91294387@N00		02/04/2014	51.50382	-0.118383	https://live.staticflickr.com/2930/13982333101_316fda567b_m.jpg	https://live.staticflickr.com/2930/13982333101_316fda567b_b.jpg	0.076682568	Azolla caroliniana	Mosquito fern	0	All Rights Reserved	https://www.flickr.com/photos/91294387@N00/13982333101	Yes	FALSE	TRUE		Neophyte	Introduced	TRUE	FALSE	FALSE	FALSE		Heuchera sp.
39143232690	46154217@N07	Covent Garden Market, London	17/03/2018	51.511742	-0.123392	https://live.staticflickr.com/4773/39143232690_8632211af6_m.jpg	https://live.staticflickr.com/4773/39143232690_8632211af6_b.jpg	0.107136466	Quercus ilex	Evergreen oak	0	All Rights Reserved	https://www.flickr.com/photos/46154217@N07/39143232690	No	FALSE	FALSE		NA	NA	FALSE	FALSE	FALSE	FALSE		NA
5186022239	36231324@N06	IMG_0391	07/10/2010	51.511059	-0.175384	https://live.staticflickr.com/4113/5186022239_1528d01b3f_m.jpg	https://live.staticflickr.com/4113/5186022239_1528d01b3f_b.jpg	0.924838245	Rudbeckia hirta	Black-eyed-Susan	0	All Rights Reserved	https://www.flickr.com/photos/36231324@N06/5186022239	Yes	TRUE	TRUE	Family;Genus;Species	Neophyte	Introduced	TRUE	FALSE	FALSE	FALSE
521915227	37996649474@N01	600 Days with Bradstone - Mars Garden	23/05/2007	51.48635	-0.15634	https://live.staticflickr.com/239/521915227_53e7e9f45b_m.jpg	https://live.staticflickr.com/239/521915227_53e7e9f45b_b.jpg	0.160486847	Brassica oleracea	Cabbage	5	Attribution-ShareAlike License	https://www.flickr.com/photos/37996649474@N01/521915227	Yes	FALSE	FALSE		NA	NA	TRUE	FALSE	FALSE	FALSE	Garden photo	NA
8152093070	79638778@N08	Magnificent Historic Temperate House, Royal Botanic Gardens, KEW @ 29 September 2012 (3 of 3)	29/09/2012	51.478683	-0.29191	https://live.staticflickr.com/8059/8152093070_e329e81fce_m.jpg	https://live.staticflickr.com/8059/8152093070_e329e81fce_b.jpg	0.035348527	Quercus ilex	Evergreen oak	0	All Rights Reserved	https://www.flickr.com/photos/79638778@N08/8152093070	No	FALSE	FALSE		NA	NA	FALSE	FALSE	FALSE	FALSE	Building
46742177024	59365214@N08	Magnolia	24/03/2019	51.571061	-0.170227	https://live.staticflickr.com/7919/46742177024_77061d8be7_m.jpg	https://live.staticflickr.com/7919/46742177024_77061d8be7_b.jpg	0.887782753	Magnolia � soulangeana	Chinese magnolia	0	All Rights Reserved	https://www.flickr.com/photos/59365214@N08/46742177024	Yes	TRUE	TRUE	Family;Genus;Species	Neophyte	Introduced	TRUE	FALSE	FALSE	FALSE
14826339538	57678057@N08	London_2014_09_KewGardens_009	04/08/2014	51.479252	-0.29272	https://live.staticflickr.com/5556/14826339538_4ed56a3d0c_m.jpg	https://live.staticflickr.com/5556/14826339538_4ed56a3d0c_b.jpg	0.407039464	Hibiscus schizopetalus	Campanilla	1	Attribution-NonCommercial-ShareAlike License	https://www.flickr.com/photos/57678057@N08/14826339538	Yes	TRUE	TRUE	Family;Genus	Neophyte	Introduced	TRUE	FALSE	FALSE	FALSE		Hibiscus sp.
6929430159	36157252@N06	Cherry blossom flowers	25/02/2012	51.510712	-0.177315	https://live.staticflickr.com/7067/6929430159_4dd4f63770_m.jpg	https://live.staticflickr.com/7067/6929430159_4dd4f63770_b.jpg	0.366237104	Prunus avium	Mazzard cherry	0	All Rights Reserved	https://www.flickr.com/photos/36157252@N06/6929430159	Yes	TRUE	TRUE	Family;Genus	Neophyte	Introduced	TRUE	FALSE	FALSE	FALSE		Prunus sp.
40716973420	51931610@N02	Chelsea in Bloom May 2018	21/05/2018	51.498888	-0.159445	https://live.staticflickr.com/1740/40716973420_baf15a60cb_m.jpg	https://live.staticflickr.com/1740/40716973420_baf15a60cb_b.jpg	0.387486219	Rosa chinensis	Bengal rose	0	All Rights Reserved	https://www.flickr.com/photos/51931610@N02/40716973420	Yes	FALSE	TRUE	Family;Genus	Neophyte	Introduced	TRUE	TRUE	FALSE	FALSE		Rosa sp.
6889490680	10645937@N03	DSC_0211.jpg	01/04/2012	51.478716	-0.293916	https://live.staticflickr.com/7215/6889490680_150a412309_m.jpg	https://live.staticflickr.com/7215/6889490680_150a412309_b.jpg	0.944544017	Prunus avium	Mazzard cherry	0	All Rights Reserved	https://www.flickr.com/photos/10645937@N03/6889490680	Yes	TRUE	TRUE	Family;Genus	Neophyte	Introduced	TRUE	FALSE	FALSE	FALSE		Prunus cf. serratula
5748371548	40142776@N00	DSC02146	07/05/2012	51.473793	-0.300236	https://live.staticflickr.com/3658/5748371548_3267c883a3_m.jpg	https://live.staticflickr.com/3658/5748371548_3267c883a3_b.jpg	0.426560819	Anthurium scherzerianum	Flamingo flower	0	All Rights Reserved	https://www.flickr.com/photos/40142776@N00/5748371548	Yes	TRUE	TRUE	Family;Genus;Species	Neophyte	Introduced	TRUE	TRUE	FALSE	FALSE
28483157338	24745775@N06	Chelsea 38	23/05/2018	51.487449	-0.155192	https://live.staticflickr.com/1741/28483157338_885db140ed_m.jpg	https://live.staticflickr.com/1741/28483157338_885db140ed_b.jpg	0.068944834	Tillandsia cyanea	Pink Quill	0	All Rights Reserved	https://www.flickr.com/photos/24745775@N06/28483157338	Yes	FALSE	TRUE		Neophyte	Introduced	TRUE	TRUE	FALSE	FALSE		Musa ornata
42356558641	24745775@N06	Chelsea 36	23/05/2018	51.487449	-0.155192	https://live.staticflickr.com/881/42356558641_e89cff55ec_m.jpg	https://live.staticflickr.com/881/42356558641_e89cff55ec_b.jpg	0.054976948	Dracunculus vulgaris	Dragon arum	0	All Rights Reserved	https://www.flickr.com/photos/24745775@N06/42356558641	Yes	FALSE	TRUE	Family	Neophyte	Introduced	TRUE	TRUE	FALSE	FALSE		Anthurium sp.
4679202829	29264120@N04	Kew Gardens	29/05/2010	51.507034	-0.129089	https://live.staticflickr.com/1306/4679202829_5fe617135b_m.jpg	https://live.staticflickr.com/1306/4679202829_5fe617135b_b.jpg	0.784131408	Felicia amelloides	Blue daisy	0	All Rights Reserved	https://www.flickr.com/photos/29264120@N04/4679202829	Yes	TRUE	TRUE	Family	Neophyte	Introduced	TRUE	FALSE	FALSE	FALSE		?
3553912799	84031328@N00	Chelsea Flower Show, London 2009	21/05/2009	51.485668	-0.155666	https://live.staticflickr.com/2442/3553912799_480d945f63_m.jpg	https://live.staticflickr.com/2442/3553912799_480d945f63_b.jpg	0.030413192	Salix canariensis	NA	1	Attribution-NonCommercial-ShareAlike License	https://www.flickr.com/photos/84031328@N00/3553912799	Yes	FALSE	TRUE		Neophyte	Introduced	TRUE	TRUE	FALSE	FALSE		?
5916280196	64963258@N03	100_0718	06/07/2011	51.510371	-0.157681	https://live.staticflickr.com/6138/5916280196_304461df48_m.jpg	https://live.staticflickr.com/6138/5916280196_304461df48_b.jpg	0.12200544	Papaver somniferum	Oilseed poppy	0	All Rights Reserved	https://www.flickr.com/photos/64963258@N03/5916280196	Yes	FALSE	TRUE		Neophyte	Introduced	TRUE	FALSE	FALSE	FALSE		Rosa sp.
13699265244	81269484@N00	Flames	07/04/2014	51.504241	-0.130119	https://live.staticflickr.com/3686/13699265244_d3f87d1f0c_m.jpg	https://live.staticflickr.com/3686/13699265244_d3f87d1f0c_b.jpg	0.200327158	Tulipa sylvestris	Wild tulip	0	All Rights Reserved	https://www.flickr.com/photos/81269484@N00/13699265244	Yes	TRUE	TRUE	Family;Genus	Neophyte	Introduced	TRUE	FALSE	FALSE	FALSE		Tulipa sp.
5628342930	77908327@N00	Japanese Quince at the Pergola	17/04/2011	51.565086	-0.182626	https://live.staticflickr.com/5103/5628342930_710ff1b29c_m.jpg	https://live.staticflickr.com/5103/5628342930_710ff1b29c_b.jpg	0.839255512	Chaenomeles japonica	Flowering-quince	0	All Rights Reserved	https://www.flickr.com/photos/77908327@N00/5628342930	Yes	TRUE	TRUE	Family;Genus;Species	Neophyte	Introduced	TRUE	FALSE	FALSE	FALSE
6959052615	46311002@N05	Spring Starflower (Ipheion Uniflorum 'Froyle Mill'), Kew Gardens	26/02/2012	51.481847	-0.289582	https://live.staticflickr.com/7055/6959052615_14779f57e5_m.jpg	https://live.staticflickr.com/7055/6959052615_14779f57e5_b.jpg	0.851630092	Tristagma uniflorum	Springstar	0	All Rights Reserved	https://www.flickr.com/photos/46311002@N05/6959052615	Yes	TRUE	TRUE	Family;Genus;Species	Neophyte	Introduced	TRUE	TRUE	FALSE	FALSE
48017906246	64639998@N00	Rose	05/06/2019	51.521711	-0.100723	https://live.staticflickr.com/65535/48017906246_ef9a873fa9_m.jpg	https://live.staticflickr.com/65535/48017906246_ef9a873fa9_b.jpg	0.241951257	Rosa chinensis	Bengal rose	0	All Rights Reserved	https://www.flickr.com/photos/64639998@N00/48017906246	Yes	TRUE	TRUE	Family;Genus	Neophyte	Introduced	TRUE	FALSE	FALSE	FALSE		Rosa sp.
6862390472	46311002@N05	Hyde Park, London	18/03/2012	51.50388	-0.156855	https://live.staticflickr.com/7277/6862390472_fee74e3e7a_m.jpg	https://live.staticflickr.com/7277/6862390472_fee74e3e7a_b.jpg	0.466046423	Viola x wittrockiana	Garden Pansy	0	All Rights Reserved	https://www.flickr.com/photos/46311002@N05/6862390472	Yes	TRUE	TRUE	Family;Genus;Species	Neophyte	Introduced	TRUE	FALSE	FALSE	FALSE
4754371513	14189195@N08	Roses @ Regent' Park	29/06/2010	51.526594	-0.151147	https://live.staticflickr.com/4141/4754371513_68f0d58c61_m.jpg	NA	0.815496624	Rosa chinensis	Bengal rose	0	All Rights Reserved	https://www.flickr.com/photos/14189195@N08/4754371513	Yes	TRUE	TRUE	Family;Genus	Neophyte	Introduced	TRUE	FALSE	FALSE	FALSE		Rosa sp.
500854635	53231487@N00	P1020893	14/04/2007	51.525426	-0.157397	https://live.staticflickr.com/230/500854635_5329324839_m.jpg	https://live.staticflickr.com/230/500854635_5329324839_b.jpg	0.408700526	Tulipa aximensis	NA	0	All Rights Reserved	https://www.flickr.com/photos/53231487@N00/500854635	Yes	TRUE	TRUE	Family;Genus	Neophyte	Introduced	TRUE	FALSE	FALSE	FALSE		Tulipa sp.
7157530192	46311002@N05	Kew Gardens	05/09/2010	51.482024	-0.289582	https://live.staticflickr.com/5079/7157530192_7fb2414560_m.jpg	https://live.staticflickr.com/5079/7157530192_7fb2414560_b.jpg	0.812873662	Gagea serotina	Common alplily	0	All Rights Reserved	https://www.flickr.com/photos/46311002@N05/7157530192	Yes	TRUE	TRUE	Family	Neophyte	Introduced	TRUE	FALSE	FALSE	FALSE		Crocus sp.
7668856740	58502202@N07	#pink #flowers #vscocam	29/07/2012	51.511687	-0.138434	https://live.staticflickr.com/8288/7668856740_e0289554b1_m.jpg	NA	0.481790125	Mussaenda erythrophylla	NA	0	All Rights Reserved	https://www.flickr.com/photos/58502202@N07/7668856740	Yes	TRUE	TRUE		Neophyte	Introduced	TRUE	TRUE	FALSE	FALSE		Hydrangea sp.
7309729880	46311002@N05	Kew Gardens	04/03/2011	51.480367	-0.290107	https://live.staticflickr.com/8150/7309729880_db0b76a645_m.jpg	https://live.staticflickr.com/8150/7309729880_db0b76a645_b.jpg	0.625379801	Narcissus pseudonarcissus	Tenby daffodil	0	All Rights Reserved	https://www.flickr.com/photos/46311002@N05/7309729880	Yes	TRUE	TRUE	Family;Genus;Species	Native	Introduced	TRUE	FALSE	FALSE	FALSE	This probably is N. pseudonarcissus
14232137774	31116038@N08	IMG_7497	12/05/2014	51.486192	-0.154	https://live.staticflickr.com/2908/14232137774_1e83504423_m.jpg	https://live.staticflickr.com/2908/14232137774_1e83504423_b.jpg	0.986762643	Digitalis purpurea	Foxglove	1	Attribution-NonCommercial-ShareAlike License	https://www.flickr.com/photos/31116038@N08/14232137774	Yes	TRUE	TRUE	Family;Genus;Species	Native	Introduced	FALSE	FALSE	FALSE	FALSE	In garden
8523601977	70318500@N00	Snowdrops	02/03/2013	51.476678	-0.298347	https://live.staticflickr.com/8093/8523601977_764df9f564_m.jpg	https://live.staticflickr.com/8093/8523601977_764df9f564_b.jpg	0.519099593	Acis rosea	NA	0	All Rights Reserved	https://www.flickr.com/photos/70318500@N00/8523601977	Yes	TRUE	TRUE	Family	Neophyte	Introduced	TRUE	FALSE	FALSE	FALSE		Galanthus sp.
2735947560	25062009@N05	Number 10 in bloom	05/08/2008	51.50343	-0.127662	https://live.staticflickr.com/2255/2735947560_ee4925782f_m.jpg	NA	0.292892069	Rudbeckia hirta	Black-eyed-Susan	3	Attribution-NonCommercial-NoDerivs License	https://www.flickr.com/photos/25062009@N05/2735947560	Yes	TRUE	TRUE	Family;Genus;Species	Neophyte	Introduced	TRUE	FALSE	FALSE	FALSE
5553353403	77908327@N00	Daffodils at Kenwood House	23/03/2011	51.570688	-0.16973	https://live.staticflickr.com/5263/5553353403_31fc9a84f6_m.jpg	https://live.staticflickr.com/5263/5553353403_31fc9a84f6_b.jpg	0.131084606	Tulipa sylvestris	Wild tulip	0	All Rights Reserved	https://www.flickr.com/photos/77908327@N00/5553353403	Yes	TRUE	TRUE	Family	Neophyte	Introduced	TRUE	FALSE	FALSE	FALSE		Narcissus agg.
14270713141	28752865@N08	RHS Chelsea Flower Show 2014	23/05/2014	51.486313	-0.155847	https://live.staticflickr.com/2898/14270713141_aa6f9a86cb_m.jpg	https://live.staticflickr.com/2898/14270713141_aa6f9a86cb_b.jpg	0.074685529	Digitalis purpurea	Foxglove	4	Attribution License	https://www.flickr.com/photos/28752865@N08/14270713141	Yes	FALSE	TRUE	Family;Genus;Species	Native	Introduced	TRUE	TRUE	FALSE	FALSE
5421995879	50994135@N00	aIMG_0057_edited-1	05/02/2011	51.496881	-0.158947	https://live.staticflickr.com/5294/5421995879_b3cb2996b2_m.jpg	https://live.staticflickr.com/5294/5421995879_b3cb2996b2_b.jpg	0.784980893	Lilium longiflorum	Easter lily	0	All Rights Reserved	https://www.flickr.com/photos/50994135@N00/5421995879	Yes	TRUE	TRUE	Family;Genus;Species	Neophyte	Introduced	TRUE	TRUE	FALSE	FALSE
6864707212	46311002@N05	Kew Gardens	05/06/2010	51.483574	-0.292564	https://live.staticflickr.com/7054/6864707212_57d0c43b18_m.jpg	https://live.staticflickr.com/7054/6864707212_57d0c43b18_b.jpg	0.449851602	Allium cristophii	Persian onion	0	All Rights Reserved	https://www.flickr.com/photos/46311002@N05/6864707212	Yes	TRUE	TRUE	Family;Genus	Neophyte	Introduced	TRUE	FALSE	FALSE	FALSE		Allium sp.
14089179727	28752865@N08	RHS Chelsea Flower Show 2014	23/05/2014	51.486313	-0.155847	https://live.staticflickr.com/2902/14089179727_82a37d3b15_m.jpg	https://live.staticflickr.com/2902/14089179727_82a37d3b15_b.jpg	0.101339117	Celosia argentea	Abanico	4	Attribution License	https://www.flickr.com/photos/28752865@N08/14089179727	Yes	FALSE	TRUE		Neophyte	Introduced	TRUE	TRUE	FALSE	FALSE	Many species	Rosa sp.
467529037	11376310@N00	Princess of Wales Conservatory, Kew	10/03/2007	51.481543	-0.290558	https://live.staticflickr.com/232/467529037_73173b49df_m.jpg	https://live.staticflickr.com/232/467529037_73173b49df_b.jpg	0.197248101	Descurainia sophia	Tansy mustard	3	Attribution-NonCommercial-NoDerivs License	https://www.flickr.com/photos/11376310@N00/467529037	Yes	TRUE	TRUE	Family	NA	NA	TRUE	TRUE	FALSE	FALSE	Could be one of several Brassicaceae	?
379353869	25366013@N00	daffs in the sunshine	03/02/2007	51.484456	-0.162541	https://live.staticflickr.com/136/379353869_d8611f3acd_m.jpg	https://live.staticflickr.com/136/379353869_d8611f3acd_b.jpg	0.743924737	Narcissus jonquilla	Jonquil	0	All Rights Reserved	https://www.flickr.com/photos/25366013@N00/379353869	Yes	TRUE	TRUE	Family;Genus;Species	Neophyte	Introduced	TRUE	FALSE	FALSE	FALSE
25136243243	76994633@N05	Kew Gardens Annual Orchids Festival on 13 February 2016 (45/77) - Princess of Wales Cons�y	13/02/2016	51.478603	-0.291867	https://live.staticflickr.com/1549/25136243243_3e3a80dd67_m.jpg	https://live.staticflickr.com/1549/25136243243_3e3a80dd67_b.jpg	0.143178076	Celosia argentea	Abanico	0	All Rights Reserved	https://www.flickr.com/photos/76994633@N05/25136243243	Yes	FALSE	TRUE		Neophyte	Introduced	TRUE	TRUE	FALSE	FALSE	Dyed Pampus?	Cortaderia sp.
48541957622	41087279@N00	DSC_3856 Columbia Road Sunday Flower Market London Lady with Sunflowers	04/08/2019	51.528262	-0.07373	https://live.staticflickr.com/65535/48541957622_2716b3d8ff_m.jpg	https://live.staticflickr.com/65535/48541957622_2716b3d8ff_b.jpg	0.078290142	Fagus sylvatica	Beech	0	All Rights Reserved	https://www.flickr.com/photos/41087279@N00/48541957622	No	FALSE	TRUE		Neophyte	Introduced	TRUE	FALSE	FALSE	FALSE		Helianthus annuus
32181595164	49585698@N04	Visit to see a magical Orchid Festival at Royal Kew Gardens. Richmond. London. 19 Feb'17	19/02/2017	51.44	-0.200834	https://live.staticflickr.com/2578/32181595164_8ac93f7336_m.jpg	https://live.staticflickr.com/2578/32181595164_8ac93f7336_b.jpg	0.178468034	Gomphrena globosa	Common globe-amaranth	0	All Rights Reserved	https://www.flickr.com/photos/49585698@N04/32181595164	Yes	TRUE	TRUE		Neophyte	Introduced	TRUE	TRUE	FALSE	FALSE		Bromeliaceae
2518413616	72967096@N00	IMG_0430-184	23/05/2008	51.487569	-0.157971	https://live.staticflickr.com/2345/2518413616_7c83dab50e_m.jpg	https://live.staticflickr.com/2345/2518413616_7c83dab50e_b.jpg	0.063160717	Anthurium andraeanum	Flamingo-lily	0	All Rights Reserved	https://www.flickr.com/photos/72967096@N00/2518413616	Yes	FALSE	TRUE	Family;Genus;Species	Neophyte	Introduced	TRUE	TRUE	FALSE	FALSE
8706760257	24658806@N02	Breathtaking street tree in Harringay	04/05/2013	51.578605	-0.102078	https://live.staticflickr.com/8140/8706760257_ae01fa3fc5_m.jpg	https://live.staticflickr.com/8140/8706760257_ae01fa3fc5_b.jpg	0.596612096	Cercis siliquastrum	Judastree	3	Attribution-NonCommercial-NoDerivs License	https://www.flickr.com/photos/24658806@N02/8706760257	Yes	TRUE	TRUE		Neophyte	Introduced	TRUE	FALSE	FALSE	FALSE		Prunus cf. serratula
14275100454	28752865@N08	RHS Chelsea Flower Show 2014	23/05/2014	51.486313	-0.155847	https://live.staticflickr.com/3774/14275100454_3297acc6ee_m.jpg	https://live.staticflickr.com/3774/14275100454_3297acc6ee_b.jpg	0.032086745	Cortaderia selloana	Pampas-grass	4	Attribution License	https://www.flickr.com/photos/28752865@N08/14275100454	Yes	FALSE	FALSE	Family	Neophyte	Introduced	TRUE	FALSE	FALSE	FALSE		?
6843404148	43853699@N06	PETERSHAM NURSERY IN SUMMER	05/06/2011	51.447133	-0.302445	https://live.staticflickr.com/7189/6843404148_2c6556ac8b_m.jpg	https://live.staticflickr.com/7189/6843404148_2c6556ac8b_b.jpg	0.96006453	Phalaenopsis spp.	NA	0	All Rights Reserved	https://www.flickr.com/photos/43853699@N06/6843404148	Yes	TRUE	TRUE	Family;Genus	Neophyte	Introduced	TRUE	TRUE	FALSE	FALSE
40683596874	32509209@N06	Regents Park, London	05/04/2018	51.528337	-0.153572	https://live.staticflickr.com/895/40683596874_2823c859d5_m.jpg	https://live.staticflickr.com/895/40683596874_2823c859d5_b.jpg	0.593314946	Prunus avium	Mazzard cherry	0	All Rights Reserved	https://www.flickr.com/photos/32509209@N06/40683596874	Yes	TRUE	TRUE	Family;Genus	Neophyte	Introduced	TRUE	FALSE	FALSE	FALSE		Prunus sp.
26528635562	55255025@N06	Chelsea Flower Show 2015	20/05/2015	51.485779	-0.155396	https://live.staticflickr.com/1691/26528635562_f9b46d29cb_m.jpg	https://live.staticflickr.com/1691/26528635562_f9b46d29cb_b.jpg	0.00593556	Edithcolea grandis	Persian carpet flower	0	All Rights Reserved	https://www.flickr.com/photos/55255025@N06/26528635562	No	FALSE	FALSE		NA	NA	TRUE	TRUE	FALSE	FALSE		?
34069958114	41087279@N00	DSC_5795 Sopie from C�te d'Ivoire Pitfield Street Shoreditch with Flowers from Columbia Road Flower Market London	08/01/2012	51.527147	-0.083719	https://live.staticflickr.com/4268/34069958114_7be95b4dab_m.jpg	https://live.staticflickr.com/4268/34069958114_7be95b4dab_b.jpg	0.176246673	Ranunculus asiaticus	Persian buttercup	0	All Rights Reserved	https://www.flickr.com/photos/41087279@N00/34069958114	Yes	TRUE	TRUE	Family	NA	Introduced	TRUE	TRUE	FALSE		NA
6395575605	24389194@N00	CameraZOOM-20111124171537682.jpg	24/11/2011	51.508333	-0.067223	https://live.staticflickr.com/7146/6395575605_eae7037fe5_m.jpg	https://live.staticflickr.com/7146/6395575605_eae7037fe5_b.jpg	0.783898234	Rosa chinensis	Bengal rose	3	Attribution-NonCommercial-NoDerivs License	https://www.flickr.com/photos/24389194@N00/6395575605	Yes	TRUE	TRUE	Family;Genus	Neophyte	Introduced	TRUE	TRUE	FALSE	FALSE		Rosa sp.
6869306597	46311002@N05	Tropical Extravaganza 2012, Kew Gardens	03/02/2012	51.481603	-0.290429	https://live.staticflickr.com/7177/6869306597_1a0df722eb_m.jpg	https://live.staticflickr.com/7177/6869306597_1a0df722eb_b.jpg	0.137202501	Gentiana acaulis	Trumpet gentian	0	All Rights Reserved	https://www.flickr.com/photos/46311002@N05/6869306597	Yes	FALSE	TRUE		Neophyte	Introduced	TRUE	TRUE	FALSE	FALSE		Anthurium sp.
5560573877	52165083@N07	Gardens	20/09/2010	51.444633	-0.057626	https://live.staticflickr.com/5093/5560573877_cc22d25937_m.jpg	https://live.staticflickr.com/5093/5560573877_cc22d25937_b.jpg	0.435994953	Dahlia pinnata	Dahlia	0	All Rights Reserved	https://www.flickr.com/photos/52165083@N07/5560573877	Yes	TRUE	TRUE	Family	Neophyte	Introduced	TRUE	FALSE	FALSE	FALSE		Chrysanthemum sp.
5971103180	77908327@N00	The Rose Pergola, Kew Gardens	24/07/2011	51.480988	-0.289142	https://live.staticflickr.com/6138/5971103180_e8bac80c16_m.jpg	https://live.staticflickr.com/6138/5971103180_e8bac80c16_b.jpg	0.105074808	Dahlia x cultorum	Garden Dahlia	0	All Rights Reserved	https://www.flickr.com/photos/77908327@N00/5971103180	Yes	FALSE	TRUE		Neophyte	Introduced	TRUE	FALSE	FALSE	FALSE		Rosa sp.
5474022449	13489471@N06	Kew Orchid Festival	16/02/2011	51.482079	-0.288563	https://live.staticflickr.com/5020/5474022449_bb38ed4fbf_m.jpg	https://live.staticflickr.com/5020/5474022449_bb38ed4fbf_b.jpg	0.091335371	Hydrangea sargentiana	NA	0	All Rights Reserved	https://www.flickr.com/photos/13489471@N06/5474022449	Yes	TRUE	TRUE		Neophyte	Introduced	TRUE	TRUE	FALSE	FALSE		Orchidaceae
9006985463	93741154@N07	Poppy's DSC_4802.jpg	09/06/2013	51.479739	-0.235347	https://live.staticflickr.com/7452/9006985463_9f1076fa40_m.jpg	https://live.staticflickr.com/7452/9006985463_9f1076fa40_b.jpg	0.941759467	Papaver argemone	Pale poppy	0	All Rights Reserved	https://www.flickr.com/photos/93741154@N07/9006985463	Yes	TRUE	TRUE	Family;Genus	Neophyte	Introduced	TRUE	FALSE	FALSE	FALSE		Papaver orientale
7300828662	46311002@N05	Kew Gardens	06/02/2011	51.481743	-0.290526	https://live.staticflickr.com/7074/7300828662_2239bc7b4a_m.jpg	https://live.staticflickr.com/7074/7300828662_2239bc7b4a_b.jpg	0.077748336	Eulophia alta	Wild coco	0	All Rights Reserved	https://www.flickr.com/photos/46311002@N05/7300828662	Yes	TRUE	TRUE	Family	Neophyte	Introduced	TRUE	TRUE	FALSE	FALSE	Not Eulophia sp.	Orchidaceae
12682231065	46069228@N00	P1080600	04/06/2013	51.535031	-0.15415	https://live.staticflickr.com/3802/12682231065_cb1723c95d_m.jpg	https://live.staticflickr.com/3802/12682231065_cb1723c95d_b.jpg	0.979757786	Asclepias curassavica	Bastard ipecacuana	0	All Rights Reserved	https://www.flickr.com/photos/46069228@N00/12682231065	Yes	TRUE	TRUE	Family;Genus;Species	Neophyte	Introduced	TRUE	TRUE	FALSE	FALSE
7048865437	31050051@N05	Every which way	02/03/2012	51.481472	-0.290717	https://live.staticflickr.com/7255/7048865437_b93d6f0bd2_m.jpg	https://live.staticflickr.com/7255/7048865437_b93d6f0bd2_b.jpg	0.194120318	Bletilla striata	Chinese ground orchid	0	All Rights Reserved	https://www.flickr.com/photos/31050051@N05/7048865437	Yes	TRUE	TRUE	Family	Neophyte	Introduced	TRUE	TRUE	FALSE	FALSE	Doesn't look like B. striata	Orchidaceae
821512377	46081487@N00	2004-3712-03.jpg	01/08/2004	51.528263	-0.073868	https://live.staticflickr.com/1209/821512377_56be4443f5_m.jpg	https://live.staticflickr.com/1209/821512377_56be4443f5_b.jpg	0.038376097	Thunbergia alata	Black-eyed-Susan-vine	0	All Rights Reserved	https://www.flickr.com/photos/46081487@N00/821512377	Yes	FALSE	FALSE		NA	NA	TRUE	FALSE	FALSE	FALSE	No species clear	?
7618124520	78143176@N06	DSCF3306	20/07/2012	51.526701	-0.148293	https://live.staticflickr.com/8292/7618124520_6bfe88be3d_m.jpg	https://live.staticflickr.com/8292/7618124520_6bfe88be3d_b.jpg	0.291876525	Alstroemeria aurea	Peruvian-lily	0	All Rights Reserved	https://www.flickr.com/photos/78143176@N06/7618124520	Yes	TRUE	TRUE	Family;Genus;Species	Neophyte	Introduced	TRUE	FALSE	FALSE	FALSE
7279387984	28752865@N08	RHS Chelsea Flower Show 2012	25/05/2012	51.486313	-0.155847	https://live.staticflickr.com/7211/7279387984_13b651c338_m.jpg	https://live.staticflickr.com/7211/7279387984_13b651c338_b.jpg	0.039129421	Taxus baccata	Yew	4	Attribution License	https://www.flickr.com/photos/28752865@N08/7279387984	Yes	FALSE	FALSE		NA	NA	TRUE	FALSE	FALSE	FALSE		?
8847030528	43610516@N05	Dahlia 'Edge Of Gold' (Chelsea Flower Show - 2013)	23/05/2013	51.488651	-0.155289	https://live.staticflickr.com/5344/8847030528_1a490a2128_m.jpg	https://live.staticflickr.com/5344/8847030528_1a490a2128_b.jpg	0.358451039	Dahlia pinnata	Dahlia	0	All Rights Reserved	https://www.flickr.com/photos/43610516@N05/8847030528	Yes	TRUE	TRUE	Family;Genus	Neophyte	Introduced	TRUE	TRUE	FALSE	FALSE	Hybrid cv. 'Edge of Gold'	Dahlia sp.
22339272388	87762082@N08	Winter crocuses	27/09/2015	51.483197	-0.291462	https://live.staticflickr.com/722/22339272388_3f5acb0e3d_m.jpg	https://live.staticflickr.com/722/22339272388_3f5acb0e3d_b.jpg	0.276286602	Crocus versicolor	Various-coloured crocus	6	Attribution-NoDerivs License	https://www.flickr.com/photos/87762082@N08/22339272388	Yes	TRUE	TRUE	Family;Genus	Neophyte	Introduced	TRUE	FALSE	FALSE	FALSE	Photo taken September, UK	Crocus speciosus
5874946384	7915360@N03	Waterlily 5, Kew Gardens	21/05/2011	51.476251	-0.299034	https://live.staticflickr.com/3049/5874946384_bf2bc965c9_m.jpg	https://live.staticflickr.com/3049/5874946384_bf2bc965c9_b.jpg	0.689346969	Nelumbo nucifera	East Indian lotus	1	Attribution-NonCommercial-ShareAlike License	https://www.flickr.com/photos/7915360@N03/5874946384	Yes	TRUE	TRUE		Neophyte	Introduced	TRUE	FALSE	FALSE	FALSE		Nymphaea sp.
474970751	75336387@N00	two-face	22/04/2007	51.476949	-0.29133	https://live.staticflickr.com/174/474970751_2898d10e9e_m.jpg	https://live.staticflickr.com/174/474970751_2898d10e9e_b.jpg	0.164911181	Rosa x damascena	Damascene Rose	0	All Rights Reserved	https://www.flickr.com/photos/75336387@N00/474970751	Yes	TRUE	TRUE	Family;Genus	Neophyte	Introduced	FALSE	FALSE	FALSE	FALSE		Rosa sp.
8705095158	60602756@N00	Camellia exposed	03/05/2013	51.462666	-0.1435	https://live.staticflickr.com/8117/8705095158_f579fc2256_m.jpg	https://live.staticflickr.com/8117/8705095158_f579fc2256_b.jpg	0.261645407	Camellia japonica	Camellia	0	All Rights Reserved	https://www.flickr.com/photos/60602756@N00/8705095158	Yes	TRUE	TRUE	Family;Genus;Species	Neophyte	Introduced	FALSE	FALSE	FALSE	FALSE
4865570437	41087279@N00	DSC_0109 Orchids so exotic	01/08/2010	51.525573	-0.08289	https://live.staticflickr.com/4119/4865570437_f27c7b6fbe_m.jpg	https://live.staticflickr.com/4119/4865570437_f27c7b6fbe_b.jpg	0.949689865	Phalaenopsis spp.	NA	0	All Rights Reserved	https://www.flickr.com/photos/41087279@N00/4865570437	Yes	TRUE	TRUE	Family;Genus	Neophyte	Introduced	TRUE	TRUE	FALSE	FALSE
21548535075	57490630@N03	Temple Inns of Court and Temple Church Open House London 2015	19/09/2015	51.512368	-0.110721	https://live.staticflickr.com/5689/21548535075_7a0d76eef1_m.jpg	https://live.staticflickr.com/5689/21548535075_7a0d76eef1_b.jpg	0.165956587	Papaver orientale	Oriental poppy	0	All Rights Reserved	https://www.flickr.com/photos/57490630@N03/21548535075	Yes	FALSE	TRUE		Neophyte	Introduced	TRUE	FALSE	FALSE	FALSE	Many species	Dahlia sp.
24055242389	11725219@N05	David Bowie Mural | Brixton-20	16/01/2016	51.462683	-0.115367	https://live.staticflickr.com/1582/24055242389_4a7a7afa40_m.jpg	https://live.staticflickr.com/1582/24055242389_4a7a7afa40_b.jpg	0.03347268	Opuntia dillenii	Erect pricklypear	0	All Rights Reserved	https://www.flickr.com/photos/11725219@N05/24055242389	No	FALSE	FALSE		Neophyte	Introduced	TRUE	FALSE	FALSE	FALSE	Many species (cut flowers)	Gerbera sp.
4590256510	71849403@N00	128: Pink Tulips	08/05/2010	51.505677	-0.123413	https://live.staticflickr.com/4042/4590256510_e1a3d06747_m.jpg	https://live.staticflickr.com/4042/4590256510_e1a3d06747_b.jpg	0.18640545	Ranunculus asiaticus	Persian buttercup	0	All Rights Reserved	https://www.flickr.com/photos/71849403@N00/4590256510	Yes	TRUE	TRUE		Neophyte	Introduced	TRUE	FALSE	FALSE	FALSE		Tulipa sp.
6806969215	46311002@N05	Allium Suworowii, Kew Gardens	25/04/2010	51.481947	-0.289571	https://live.staticflickr.com/7002/6806969215_562776aecb_m.jpg	https://live.staticflickr.com/7002/6806969215_562776aecb_b.jpg	0.382827967	Allium schoenoprasum	Chives	0	All Rights Reserved	https://www.flickr.com/photos/46311002@N05/6806969215	Yes	TRUE	TRUE	Family;Genus	Neophyte	Introduced	TRUE	FALSE	FALSE	FALSE	Species name in photo title	Allium suworowii
5816633692	36020197@N03	Chelsea Flower Show 2011	27/05/2011	51.485919	-0.155385	https://live.staticflickr.com/2147/5816633692_1e6e68a37a_m.jpg	https://live.staticflickr.com/2147/5816633692_1e6e68a37a_b.jpg	0.173466474	Hydrangea macrophylla	Hortensia	0	All Rights Reserved	https://www.flickr.com/photos/36020197@N03/5816633692	Yes	FALSE	TRUE		Neophyte	Introduced	TRUE	FALSE	FALSE	FALSE		Begonia sp.
3497576544	79653482@N00	London - April 2009	18/04/2009	51.5116	-0.173195	https://live.staticflickr.com/3387/3497576544_918fbb1154_m.jpg	https://live.staticflickr.com/3387/3497576544_918fbb1154_b.jpg	0.22352168	Trollius europaeus	Globeflower	1	Attribution-NonCommercial-ShareAlike License	https://www.flickr.com/photos/79653482@N00/3497576544	Yes	FALSE	TRUE		Neophyte	Introduced	TRUE	FALSE	FALSE	FALSE		Tulipa sp.
4568253133	69959962@N00	Kew - handkerchief tree	01/05/2010	51.482264	-0.29427	https://live.staticflickr.com/4031/4568253133_33998dd4ca_m.jpg	https://live.staticflickr.com/4031/4568253133_33998dd4ca_b.jpg	0.825171828	Davidia involucrata	Handkerchief-tree	2	Attribution-NonCommercial License	https://www.flickr.com/photos/69959962@N00/4568253133	Yes	TRUE	TRUE	Family;Genus;Species	Neophyte	Introduced	TRUE	FALSE	FALSE	FALSE
19052477542	73088501@N07	The Feminine Touch	20/06/2015	51.512943	-0.083932	https://live.staticflickr.com/308/19052477542_0360e4f6a5_m.jpg	https://live.staticflickr.com/308/19052477542_0360e4f6a5_b.jpg	0.212383598	Euphorbia pulcherrima	Christmas-flower	0	All Rights Reserved	https://www.flickr.com/photos/73088501@N07/19052477542	Yes	FALSE	TRUE		Neophyte	Introduced	TRUE	TRUE	FALSE	FALSE		Rosa sp.
16745975634	43937521@N06	St. James Park	08/04/2015	51.503613	-0.132565	https://live.staticflickr.com/7742/16745975634_e24d4e65a7_m.jpg	https://live.staticflickr.com/7742/16745975634_e24d4e65a7_b.jpg	0.468947798	Euphorbia seguieriana	NA	0	All Rights Reserved	https://www.flickr.com/photos/43937521@N06/16745975634	Yes	TRUE	TRUE	Family;Genus	Neophyte	Introduced	TRUE	FALSE	FALSE	FALSE		Euphorbia characias
5496805341	12608538@N03		04/03/2011	51.482745	-0.289571	https://live.staticflickr.com/5092/5496805341_db05ab29b4_m.jpg	https://live.staticflickr.com/5092/5496805341_db05ab29b4_b.jpg	0.236865491	Crocus versicolor	Various-coloured crocus	0	All Rights Reserved	https://www.flickr.com/photos/12608538@N03/5496805341	Yes	TRUE	TRUE	Family;Genus	Neophyte	Introduced	TRUE	FALSE	FALSE	FALSE		Crocus sp.
7567377556	28752865@N08	BT Artbox - The Poetry of Life	12/07/2012	51.519892	-0.075412	https://live.staticflickr.com/8293/7567377556_17d7fdd4da_m.jpg	https://live.staticflickr.com/8293/7567377556_17d7fdd4da_b.jpg	0.03725994	Celosia argentea	Abanico	4	Attribution License	https://www.flickr.com/photos/28752865@N08/7567377556	No	FALSE	FALSE		NA	NA	FALSE	FALSE	TRUE	FALSE		NA
16628263626	43499552@N03	Peckham Yellows	22/02/2015	51.45782	-0.06066	https://live.staticflickr.com/8597/16628263626_4f2a500f5f_m.jpg	https://live.staticflickr.com/8597/16628263626_4f2a500f5f_b.jpg	0.396527827	Crocus flavus	Yellow crocus	0	All Rights Reserved	https://www.flickr.com/photos/43499552@N03/16628263626	Yes	TRUE	TRUE	Family;Genus;Species	Neophyte	Introduced	TRUE	FALSE	FALSE	FALSE
7873300074	16257414@N00	Notting Hill Carnival 2012	27/08/2012	51.518361	-0.195953	https://live.staticflickr.com/8428/7873300074_7f269ec44b_m.jpg	https://live.staticflickr.com/8428/7873300074_7f269ec44b_b.jpg	0.013066691	Codiaeum variegatum	Variegated Croton	0	All Rights Reserved	https://www.flickr.com/photos/16257414@N00/7873300074	No	FALSE	FALSE		NA	NA	FALSE	FALSE	FALSE	FALSE	No plants.	NA
14504546896	55065311@N03	\A Corner of KEW\\ - KEW Gardens Patrons Event @ 10 June 2014 (40/42) : Flora at The Base of Xstrata Treetop Walkway\\\	10/06/2014	51.478295	-0.291652	https://live.staticflickr.com/3874/14504546896_8b4f87a4cb_m.jpg	https://live.staticflickr.com/3874/14504546896_8b4f87a4cb_b.jpg	0.047956727	Fagus sylvatica	Beech	0	All Rights Reserved	https://www.flickr.com/photos/55065311@N03/14504546896	Yes	FALSE	TRUE	Family;Genus;Species	Native	Spontaneous	FALSE	FALSE	FALSE	FALSE
7164401135	54057770@N04	IMG_0232 name	02/06/2012	51.481643	-0.290622	https://live.staticflickr.com/7242/7164401135_bb9fa24c61_m.jpg	https://live.staticflickr.com/7242/7164401135_bb9fa24c61_b.jpg	0.15513441	Titanopsis calcarea	NA	0	All Rights Reserved	https://www.flickr.com/photos/54057770@N04/7164401135	Yes	TRUE	TRUE	Family;Genus;Species	Neophyte	Introduced	TRUE	TRUE	FALSE	FALSE
20595172861	76994633@N05	Giant Sunflower, Kew ON A Plate Kitchen Garden @ 25 July 2015 (2/2)	25/07/2015	51.478603	-0.291867	https://live.staticflickr.com/5744/20595172861_f2913c6eb1_m.jpg	https://live.staticflickr.com/5744/20595172861_f2913c6eb1_b.jpg	0.550326705	Helianthus annuus	Sunflower	0	All Rights Reserved	https://www.flickr.com/photos/76994633@N05/20595172861	Yes	TRUE	TRUE	Family;Genus;Species	Neophyte	Introduced	TRUE	FALSE	FALSE	FALSE
8375255815	79567625@N07	Historic Waterlily House (Built in 1852), Royal Botanic Gardens, KEW @ 9 September 2012 (2 of 2)	08/09/2012	51.477988	-0.291223	https://live.staticflickr.com/8075/8375255815_5dbe206079_m.jpg	https://live.staticflickr.com/8075/8375255815_5dbe206079_b.jpg	0.391828895	Victoria amazonica	Amazon water-lily	0	All Rights Reserved	https://www.flickr.com/photos/79567625@N07/8375255815	Yes	FALSE	TRUE	Family;Genus	Neophyte	Introduced	TRUE	TRUE	FALSE	FALSE	label in photo	Victoria cruziana
6696144517	46311002@N05	Capsicum 'Purple Tiger', Kew Gardens	25/04/2010	51.480006	-0.293304	https://live.staticflickr.com/7162/6696144517_c2bc71bc88_m.jpg	https://live.staticflickr.com/7162/6696144517_c2bc71bc88_b.jpg	0.331561506	Solanum nudum	Forest nightshade	0	All Rights Reserved	https://www.flickr.com/photos/46311002@N05/6696144517	Yes	TRUE	TRUE	Family	Neophyte	Introduced	TRUE	TRUE	FALSE	FALSE	Species name in title	Capsicum 'Purple Tiger'
5830907540	63536865@N00	Columbia Flower Market	12/06/2011	51.529167	-0.069667	https://live.staticflickr.com/3640/5830907540_439e18b28f_m.jpg	https://live.staticflickr.com/3640/5830907540_439e18b28f_b.jpg	0.112813488	Tulipa gesneriana	Gesner's tulip	0	All Rights Reserved	https://www.flickr.com/photos/63536865@N00/5830907540	Yes	TRUE	TRUE		Neophyte	Introduced	TRUE	TRUE	FALSE	FALSE		Paeonia sp.
8680190003	43499552@N03	Blooming Blossom	25/04/2013	51.460048	-0.069569	https://live.staticflickr.com/8123/8680190003_053c52a7b6_m.jpg	NA	0.05564915	Prunus serrulata	Japanese cherry	0	All Rights Reserved	https://www.flickr.com/photos/43499552@N03/8680190003	Yes	TRUE	TRUE	Family;Genus;Species	Neophyte	Introduced	TRUE	FALSE	FALSE	FALSE
25990747773	131537526@N05	#spring #flowers #sunny #day #southsea #portsmouth #nokia #lumia #1020 #unedited #photoshoots #sharing #via #intagram #ios9 #as #windows #phone 8.1. #beta #intagram 23.4.16	23/04/2016	51.515886	-0.132769	https://live.staticflickr.com/1478/25990747773_54d7f46c5c_m.jpg	https://live.staticflickr.com/1478/25990747773_54d7f46c5c_b.jpg	0.641952634	Prunus cerasifera	Cherry plum	0	All Rights Reserved	https://www.flickr.com/photos/131537526@N05/25990747773	Yes	TRUE	TRUE	Family;Genus	Neophyte	Introduced	TRUE	FALSE	FALSE	FALSE		Prunus sp.
6089665389	22538311@N05	Battersea Park Sub Tropical Garden	28/08/2011	51.477049	-0.157467	https://live.staticflickr.com/6199/6089665389_0752ac11e3_m.jpg	https://live.staticflickr.com/6199/6089665389_0752ac11e3_b.jpg	0.03648955	Dracunculus vulgaris	Dragon arum	0	All Rights Reserved	https://www.flickr.com/photos/22538311@N05/6089665389	Yes	FALSE	TRUE		Neophyte	Introduced	TRUE	FALSE	FALSE	FALSE		Canna sp.
6352733117	46311002@N05	Kew Gardens	13/04/2010	51.480013	-0.296604	https://live.staticflickr.com/6044/6352733117_41e2db8480_m.jpg	https://live.staticflickr.com/6044/6352733117_41e2db8480_b.jpg	0.694954276	Prunus dulcis	Almond	0	All Rights Reserved	https://www.flickr.com/photos/46311002@N05/6352733117	Yes	TRUE	TRUE	Family;Genus	Neophyte	Introduced	TRUE	FALSE	FALSE	FALSE		Prunus sp.
2561065040	26373083@N03	Columbia Road Flower Market	08/06/2008	51.529157	-0.07023	https://live.staticflickr.com/3172/2561065040_ff5f8df9d7_m.jpg	https://live.staticflickr.com/3172/2561065040_ff5f8df9d7_b.jpg	0.067508236	Papaver somniferum	Oilseed poppy	0	All Rights Reserved	https://www.flickr.com/photos/26373083@N03/2561065040	Yes	FALSE	TRUE		Neophyte	Introduced	TRUE	FALSE	FALSE	FALSE		Nicotiana sp.
6247561768	49658303@N02	Kew Gardens, October 2011	09/10/2011	51.479244	-0.294173	https://live.staticflickr.com/6115/6247561768_1556d91448_m.jpg	https://live.staticflickr.com/6115/6247561768_1556d91448_b.jpg	0.410807133	Dryas octopetala	Eight-petal mountain-avens	0	All Rights Reserved	https://www.flickr.com/photos/49658303@N02/6247561768	Yes	TRUE	TRUE	Family	Neophyte	Introduced	TRUE	FALSE	FALSE	FALSE		Rosa sp.
15990905293	31843046@N00	Orchids in the Princess of Wales Conservatory	22/02/2015	51.483076	-0.288569	https://live.staticflickr.com/8618/15990905293_5e16d23080_m.jpg	NA	0.228698582	Heliconia bihai	Macaw-flower	2	Attribution-NonCommercial License	https://www.flickr.com/photos/31843046@N00/15990905293	Yes	FALSE	TRUE		Neophyte	Introduced	TRUE	TRUE	FALSE	FALSE		?
6352746251	46311002@N05	Kew Gardens	13/04/2010	51.48025	-0.296791	https://live.staticflickr.com/6231/6352746251_8074911cd6_m.jpg	https://live.staticflickr.com/6231/6352746251_8074911cd6_b.jpg	0.065818191	Dahlia x cultorum	Garden Dahlia	0	All Rights Reserved	https://www.flickr.com/photos/46311002@N05/6352746251	Yes	TRUE	TRUE		Neophyte	Introduced	TRUE	FALSE	FALSE	FALSE		Magnolia sp.
4893545456	20194040@N00	Shift Work - Under The Westway	11/08/2010	51.518964	-0.207206	https://live.staticflickr.com/4096/4893545456_c624f8dea5_m.jpg	https://live.staticflickr.com/4096/4893545456_c624f8dea5_b.jpg	0.187871009	Dracunculus vulgaris	Dragon arum	0	All Rights Reserved	https://www.flickr.com/photos/20194040@N00/4893545456	No	FALSE	FALSE		NA	NA	FALSE	FALSE	TRUE	FALSE		NA
5479115254	53151140@N02	Flowers in Hyde Park	24/02/2011	51.507259	-0.169839	https://live.staticflickr.com/5136/5479115254_9b559e54cb_m.jpg	https://live.staticflickr.com/5136/5479115254_9b559e54cb_b.jpg	0.475959122	Crocus tommasinianus	Early crocus	3	Attribution-NonCommercial-NoDerivs License	https://www.flickr.com/photos/53151140@N02/5479115254	Yes	TRUE	TRUE	Family;Genus;Species	Neophyte	Introduced	TRUE	FALSE	FALSE	FALSE
6172872818	46311002@N05	Kew Gardens	02/03/2010	51.48159	-0.290483	https://live.staticflickr.com/6152/6172872818_0dc56477b0_m.jpg	https://live.staticflickr.com/6152/6172872818_0dc56477b0_b.jpg	0.340446621	Oncidium baueri	NA	0	All Rights Reserved	https://www.flickr.com/photos/46311002@N05/6172872818	Yes	TRUE	TRUE	Family;Genus;Species	Neophyte	Introduced	TRUE	TRUE	FALSE	FALSE
2953589473	79653482@N00	Kew Gardens - London - September 2008	10/09/2008	51.481573	-0.290569	https://live.staticflickr.com/3046/2953589473_5eb39385dc_m.jpg	https://live.staticflickr.com/3046/2953589473_5eb39385dc_b.jpg	0.182956517	Nymphaea capensis	Cape blue water-lily	1	Attribution-NonCommercial-ShareAlike License	https://www.flickr.com/photos/79653482@N00/2953589473	Yes	TRUE	TRUE	Family;Genus	Neophyte	Introduced	TRUE	TRUE	FALSE	FALSE		Nymphaea sp.
8446555306	79578958@N04	Paphiopedilum (A), Princess of Wales Conservatory, Royal KEW Gardens @ 19 January 2013	02/01/2012	51.478055	-0.291223	https://live.staticflickr.com/8351/8446555306_6723c79a79_m.jpg	https://live.staticflickr.com/8351/8446555306_6723c79a79_b.jpg	0.677474678	Paphiopedilum spp.	NA	0	All Rights Reserved	https://www.flickr.com/photos/79578958@N04/8446555306	Yes	TRUE	TRUE	Family;Genus	Neophyte	Introduced	TRUE	TRUE	FALSE	FALSE
13857708743	81269484@N00	Tulip	14/04/2014	51.504475	-0.129733	https://live.staticflickr.com/7171/13857708743_7eb0180c9c_m.jpg	https://live.staticflickr.com/7171/13857708743_7eb0180c9c_b.jpg	0.374551058	Tulipa aximensis	NA	0	All Rights Reserved	https://www.flickr.com/photos/81269484@N00/13857708743	Yes	TRUE	TRUE	Family;Genus	Neophyte	Introduced	TRUE	FALSE	FALSE	FALSE		Tulipa sp.
12294866215	86769200@N07		03/02/2014	51.500211	-0.018645	https://live.staticflickr.com/7373/12294866215_83730d965d_m.jpg	https://live.staticflickr.com/7373/12294866215_83730d965d_b.jpg	0.734764874	Allium giganteum	Giant onion	0	All Rights Reserved	https://www.flickr.com/photos/86769200@N07/12294866215	Yes	TRUE	TRUE	Family;Genus	Neophyte	Introduced	TRUE	TRUE	FALSE	FALSE		Allium sp.
25753691367	28178879@N06	Kew Orchid Festival 2018 80	04/03/2018	51.481513	-0.290439	https://live.staticflickr.com/4800/25753691367_3b07dcf4d4_m.jpg	https://live.staticflickr.com/4800/25753691367_3b07dcf4d4_b.jpg	0.134531692	Dendrobium nobile	Dendrobium Stem	0	All Rights Reserved	https://www.flickr.com/photos/28178879@N06/25753691367	Yes	FALSE	TRUE	Family	Neophyte	Introduced	TRUE	TRUE	FALSE	FALSE		Orchidaceae
3929997178	51887062@N00	Banks of flowers	16/08/2009	51.504341	-0.129969	https://live.staticflickr.com/2581/3929997178_294e50443a_m.jpg	https://live.staticflickr.com/2581/3929997178_294e50443a_b.jpg	0.149817109	Geranium sanguineum	Bloody crane's-bill	0	All Rights Reserved	https://www.flickr.com/photos/51887062@N00/3929997178	Yes	FALSE	TRUE		Neophyte	Introduced	TRUE	FALSE	FALSE	FALSE		Petunia sp.
6850361686	46311002@N05	Kew Gardens	11/05/2010	51.480721	-0.290676	https://live.staticflickr.com/6038/6850361686_da9d9d8545_m.jpg	https://live.staticflickr.com/6038/6850361686_da9d9d8545_b.jpg	0.923767924	Tulipa grengiolensis	NA	0	All Rights Reserved	https://www.flickr.com/photos/46311002@N05/6850361686	Yes	TRUE	TRUE	Family;Genus	Neophyte	Introduced	TRUE	FALSE	FALSE	FALSE	Name in flickr comments	Tulipa mauritiana 'Cindy'
8680640754	12608538@N03	Tulips in St Ann's churchyard Soho	25/04/2013	51.511672	-0.132506	https://live.staticflickr.com/8546/8680640754_96619d6d97_m.jpg	https://live.staticflickr.com/8546/8680640754_96619d6d97_b.jpg	0.068488672	Tulipa gesneriana	Garden Tulip	0	All Rights Reserved	https://www.flickr.com/photos/12608538@N03/8680640754	Yes	TRUE	TRUE	Family;Genus	Neophyte	Introduced	TRUE	FALSE	FALSE	FALSE		Tulipa sp.
6040110366	63928991@N03	The London Ramblers visited the \Community Gateway\\ of Russia Dock Woodland & Stave Hill Ecology Park @ 13 August 2011\\\	13/08/2011	51.500007	-0.04019	https://live.staticflickr.com/6088/6040110366_a215b8322c_m.jpg	https://live.staticflickr.com/6088/6040110366_a215b8322c_b.jpg	0.039523613	Aesculus carnea	Red Horse-chestnut	0	All Rights Reserved	https://www.flickr.com/photos/63928991@N03/6040110366	No	FALSE	TRUE		Native	Spontaneous	FALSE	FALSE	FALSE	FALSE	more than one species	cf. Prunus avium
8159236362	67132034@N03	Natural symmetry - purple thistle	05/11/2012	51.54899	-0.102893	https://live.staticflickr.com/7272/8159236362_c5267fff6e_m.jpg	https://live.staticflickr.com/7272/8159236362_c5267fff6e_b.jpg	0.787157416	Eryngium alpinum	Alpen-Mannstreu	0	All Rights Reserved	https://www.flickr.com/photos/67132034@N03/8159236362	Yes	TRUE	TRUE	Family;Genus;Species	Neophyte	Introduced	TRUE	FALSE	FALSE	FALSE
6912703066	31383112@N05	Kew, April 2012	06/04/2012	51.480006	-0.293734	https://live.staticflickr.com/5235/6912703066_625970e7de_m.jpg	https://live.staticflickr.com/5235/6912703066_625970e7de_b.jpg	0.50175792	Anemone ranunculoides	Yellow anemone	0	All Rights Reserved	https://www.flickr.com/photos/31383112@N05/6912703066	Yes	TRUE	TRUE	Family;Genus;Species	Neophyte	Introduced	TRUE	FALSE	FALSE	FALSE
3549770264	19308933@N00	Flowers With No Stall	20/05/2009	51.514165	-0.13543	https://live.staticflickr.com/3400/3549770264_0906acab2c_m.jpg	https://live.staticflickr.com/3400/3549770264_0906acab2c_b.jpg	0.18787539	Pelargonium zonale	Horseshoe geranium	3	Attribution-NonCommercial-NoDerivs License	https://www.flickr.com/photos/19308933@N00/3549770264	Yes	FALSE	TRUE	Family;Genus;Species	Neophyte	Introduced	TRUE	FALSE	FALSE	FALSE
7095784955	46311002@N05	Kew Gardens	08/08/2010	51.480514	-0.29059	https://live.staticflickr.com/5192/7095784955_b635585687_m.jpg	https://live.staticflickr.com/5192/7095784955_b635585687_b.jpg	0.556592822	Rudbeckia laciniata	Tall coneflower	0	All Rights Reserved	https://www.flickr.com/photos/46311002@N05/7095784955	Yes	TRUE	TRUE	Family;Genus;Species	Neophyte	Introduced	TRUE	FALSE	FALSE	FALSE
11065787856	16105932@N06	Green Park	22/11/2012	51.503373	-0.139753	https://live.staticflickr.com/2856/11065787856_12ab32144c_m.jpg	https://live.staticflickr.com/2856/11065787856_12ab32144c_b.jpg	0.040622059	Acer saccharum	Sugar maple	0	All Rights Reserved	https://www.flickr.com/photos/16105932@N06/11065787856	IDK	FALSE	FALSE		NA	NA	TRUE	FALSE	FALSE	FALSE		NA
13586527413	81269484@N00	Peony	02/04/2014	51.504188	-0.130805	https://live.staticflickr.com/3692/13586527413_248cf57300_m.jpg	https://live.staticflickr.com/3692/13586527413_248cf57300_b.jpg	0.719827056	Paeonia officinalis	Common peony	0	All Rights Reserved	https://www.flickr.com/photos/81269484@N00/13586527413	Yes	TRUE	TRUE	Family;Genus	Neophyte	Introduced	TRUE	FALSE	FALSE	FALSE		Paeonia sp.
7758393912	57821189@N00	Flowers In The Park	07/08/2012	51.541584	-0.016887	https://live.staticflickr.com/8296/7758393912_7a61376b7a_m.jpg	NA	0.457796425	Ratibida columnifera	Longhead-coneflower	0	All Rights Reserved	https://www.flickr.com/photos/57821189@N00/7758393912	Yes	FALSE	TRUE	Family	Neophyte	Spontaneous	TRUE	FALSE	FALSE	FALSE	Several species present	Coreopsis sp.
16322516932	41087279@N00	DSC_0040 Orchids in the park Shoreditch Church St Leonard's	07/11/2010	51.527108	-0.077078	https://live.staticflickr.com/7467/16322516932_1cd2ce200b_m.jpg	https://live.staticflickr.com/7467/16322516932_1cd2ce200b_b.jpg	0.069801562	Butomus umbellatus	Water-gladiolus	0	All Rights Reserved	https://www.flickr.com/photos/41087279@N00/16322516932	Yes	TRUE	TRUE		Neophyte	Introduced	TRUE	FALSE	FALSE	FALSE		Orchidaceae
4531453640	12608538@N03	_IAW2581	18/04/2010	51.478038	-0.293767	https://live.staticflickr.com/4064/4531453640_acd1bcc954_m.jpg	https://live.staticflickr.com/4064/4531453640_acd1bcc954_b.jpg	0.460816443	Prunus avium	Mazzard cherry	0	All Rights Reserved	https://www.flickr.com/photos/12608538@N03/4531453640	Yes	TRUE	TRUE	Family;Genus	Neophyte	Introduced	TRUE	FALSE	FALSE	FALSE		Prunus cf. serrulata
122798470	82537610@N00	PICT0012	02/04/2006	51.460879	-0.112631	https://live.staticflickr.com/39/122798470_9755c3a3ee_m.jpg	NA	0.182335287	Primula integrifolia	Entire-leaved Primrose	0	All Rights Reserved	https://www.flickr.com/photos/82537610@N00/122798470	Yes	TRUE	TRUE		Neophyte	Introduced	TRUE	FALSE	FALSE	FALSE		Asteraceae
1870989230	14165582@N05	St James flowers	15/05/2006	51.503854	-0.129861	https://live.staticflickr.com/2190/1870989230_aa127a366a_m.jpg	https://live.staticflickr.com/2190/1870989230_aa127a366a_b.jpg	0.12976931	Linaria maroccana	Annual toadflax	0	All Rights Reserved	https://www.flickr.com/photos/14165582@N05/1870989230	Yes	FALSE	TRUE		Neophyte	Introduced	TRUE	TRUE	FALSE	FALSE		Tulipa sp.
8709925761	41056143@N06	TERRA INCOGNITA	05/05/2013	51.448497	-0.105464	https://live.staticflickr.com/8278/8709925761_56a6485e90_m.jpg	https://live.staticflickr.com/8278/8709925761_56a6485e90_b.jpg	0.292095691	Ceiba pentandra	White silk cottontree	0	All Rights Reserved	https://www.flickr.com/photos/41056143@N06/8709925761	Yes	TRUE	TRUE		Neophyte	Introduced	TRUE	FALSE	FALSE	FALSE		Prunus sp.
6982282012	59060456@N05	flower, Parnell Road, E3	29/04/2012	51.53487	-0.027487	https://live.staticflickr.com/7076/6982282012_2936164db8_m.jpg	https://live.staticflickr.com/7076/6982282012_2936164db8_b.jpg	0.197009102	Iris planifolia	NA	0	All Rights Reserved	https://www.flickr.com/photos/59060456@N05/6982282012	No	FALSE	FALSE		NA	NA	FALSE	FALSE	TRUE	FALSE	Iris sculpture	NA
7541636122	48335158@N00	London Wall flowers	10/07/2012	51.517568	-0.096329	https://live.staticflickr.com/8001/7541636122_2de797d73c_m.jpg	NA	0.634250283	Lobelia erinus	Garden lobelia	1	Attribution-NonCommercial-ShareAlike License	https://www.flickr.com/photos/48335158@N00/7541636122	Yes	FALSE	TRUE	Family;Genus;Species	Neophyte	Introduced	TRUE	FALSE	FALSE	FALSE
6922862347	46311002@N05	Kew Gardens	05/05/2010	51.478579	-0.302499	https://live.staticflickr.com/7185/6922862347_a3a803a35e_m.jpg	https://live.staticflickr.com/7185/6922862347_a3a803a35e_b.jpg	0.672664762	Primula veris	Cowslip	0	All Rights Reserved	https://www.flickr.com/photos/46311002@N05/6922862347	Yes	TRUE	TRUE	Family;Genus;Species	Native	Spontaneous	FALSE	FALSE	FALSE	FALSE
2538558525	26373083@N03	Blue and purple flower in Highgate	31/05/2008	51.566626	-0.146749	https://live.staticflickr.com/2129/2538558525_f1f9e9f075_m.jpg	https://live.staticflickr.com/2129/2538558525_f1f9e9f075_b.jpg	0.937664866	Cyanus lugdunensis	NA	0	All Rights Reserved	https://www.flickr.com/photos/26373083@N03/2538558525	Yes	TRUE	TRUE	Family;Genus;Species	Neophyte	Introduced	TRUE	FALSE	FALSE	FALSE
8032000290	24389194@N00	2012-09-28 07.18.37.jpg	28/09/2012	51.511111	-0.039723	https://live.staticflickr.com/8456/8032000290_2219a85de6_m.jpg	https://live.staticflickr.com/8456/8032000290_2219a85de6_b.jpg	0.314025462	Viola x wittrockiana	Garden Pansy	3	Attribution-NonCommercial-NoDerivs License	https://www.flickr.com/photos/24389194@N00/8032000290	Yes	TRUE	TRUE	Family;Genus;Species	Neophyte	Introduced	TRUE	FALSE	FALSE	FALSE
5938718596	99456529@N00	Bottle Brushes	13/07/2011	51.471411	-0.080214	https://live.staticflickr.com/6139/5938718596_370765f4f3_m.jpg	https://live.staticflickr.com/6139/5938718596_370765f4f3_b.jpg	0.11015258	Spiraea x pseudosalicifolia	Confused Bridewort	3	Attribution-NonCommercial-NoDerivs License	https://www.flickr.com/photos/99456529@N00/5938718596	Yes	TRUE	TRUE		Neophyte	Introduced	TRUE	FALSE	FALSE	FALSE		Hebe salicifolia
9371692320	41087279@N00	DSC_6786 Tooly from China Shoreditch Studio London with Flowers	08/06/2008	51.525586	-0.08289	https://live.staticflickr.com/3721/9371692320_9eb6323da6_m.jpg	https://live.staticflickr.com/3721/9371692320_9eb6323da6_b.jpg	0.1970447	Hydrangea spp.	NA	0	All Rights Reserved	https://www.flickr.com/photos/41087279@N00/9371692320	No	FALSE	TRUE		Neophyte	Introduced	TRUE	TRUE	FALSE	FALSE		Rosa sp.
4521444420	27283274@N00	Electrical box and pavement	05/04/2010	51.505707	-0.067977	https://live.staticflickr.com/4033/4521444420_165b8e1991_m.jpg	https://live.staticflickr.com/4033/4521444420_165b8e1991_b.jpg	0.121400751	Prunus triloba	Flowering almond	4	Attribution License	https://www.flickr.com/photos/27283274@N00/4521444420	No	FALSE	TRUE	Family;Genus	Neophyte	Introduced	TRUE	FALSE	FALSE	FALSE		Prunus sp.
12572075553	16088653@N04	IMG_0085	16/02/2014	51.482278	-0.288755	https://live.staticflickr.com/7342/12572075553_1a414414f4_m.jpg	https://live.staticflickr.com/7342/12572075553_1a414414f4_b.jpg	0.251401037	Nepenthes vieillardii	NA	0	All Rights Reserved	https://www.flickr.com/photos/16088653@N04/12572075553	Yes	TRUE	TRUE	Family;Genus	Neophyte	Introduced	TRUE	TRUE	FALSE	FALSE		Nepenthes sp.
1094727473	22325867@N00	In bloom	12/08/2007	51.514097	-0.148857	https://live.staticflickr.com/1429/1094727473_161f7f1a2b_m.jpg	https://live.staticflickr.com/1429/1094727473_161f7f1a2b_b.jpg	0.276553452	Bougainvillea spectabilis	Great bougainvillea	0	All Rights Reserved	https://www.flickr.com/photos/22325867@N00/1094727473	Yes	TRUE	TRUE		Neophyte	Introduced	TRUE	FALSE	FALSE	FALSE		Pelargonium sp.
5971148249	29111130@N04	Tiger-flower (Tigridia pavonia 'Speciosa')	24/07/2011	51.479589	-0.235948	https://live.staticflickr.com/6126/5971148249_cbfa0b645c_m.jpg	https://live.staticflickr.com/6126/5971148249_cbfa0b645c_b.jpg	0.985088706	Tigridia pavonia	NA	0	All Rights Reserved	https://www.flickr.com/photos/29111130@N04/5971148249	Yes	TRUE	TRUE	Family;Genus;Species	Neophyte	Introduced	TRUE	FALSE	FALSE	FALSE
9520683336	44173976@N02	Londres - Inglaterra 2013	16/05/2013	51.501294	-0.133389	https://live.staticflickr.com/5341/9520683336_3710896d38_m.jpg	https://live.staticflickr.com/5341/9520683336_3710896d38_b.jpg	0.184592634	Tulipa didieri	Didier's tulip	0	All Rights Reserved	https://www.flickr.com/photos/44173976@N02/9520683336	Yes	TRUE	TRUE	Family;Genus	Neophyte	Introduced	TRUE	FALSE	FALSE	FALSE		Tulipa sp.
34588845675	88078350@N06	Rhododendron...\Kathleen\\\\\	25/04/2017	51.478907	-0.301244	https://live.staticflickr.com/4155/34588845675_be74a898ba_m.jpg	https://live.staticflickr.com/4155/34588845675_be74a898ba_b.jpg	0.486739695	Rhododendron calendulaceum	Flame azalea	0	All Rights Reserved	https://www.flickr.com/photos/88078350@N06/34588845675	Yes	TRUE	TRUE	Family;Genus	Neophyte	Introduced	TRUE	FALSE	FALSE	FALSE	Cultivar; named in photo title	Rhododendron 'Kathleen'
3822501813	25018109@N02	DSCF2002	02/08/2009	51.5004	-0.04523	https://live.staticflickr.com/3542/3822501813_37d5b943f1_m.jpg	https://live.staticflickr.com/3542/3822501813_37d5b943f1_b.jpg	0.394591391	Nymphaea odorata	Fragrant water-lily	0	All Rights Reserved	https://www.flickr.com/photos/25018109@N02/3822501813	Yes	TRUE	TRUE	Family;Genus	Native	Spontaneous	FALSE	FALSE	FALSE	FALSE		Nymphaea alba
17041275052	57490630@N03	Queen Mary's Garden in Regent's Park	05/04/2015	51.527656	-0.153572	https://live.staticflickr.com/7699/17041275052_0dd486db2a_m.jpg	https://live.staticflickr.com/7699/17041275052_0dd486db2a_b.jpg	0.12585637	Brassica oleracea	Cabbage	0	All Rights Reserved	https://www.flickr.com/photos/57490630@N03/17041275052	Yes	FALSE	TRUE		Neophyte	Introduced	TRUE	FALSE	FALSE	FALSE		Hyacinthus orientalis
24438529990	89578620@N00	Dews on flowers	31/01/2016	51.519158	-0.15265	https://live.staticflickr.com/1622/24438529990_66d0571ea6_m.jpg	https://live.staticflickr.com/1622/24438529990_66d0571ea6_b.jpg	0.456298053	Iris pseudacorus	Flag iris	0	All Rights Reserved	https://www.flickr.com/photos/89578620@N00/24438529990	Yes	TRUE	TRUE		Neophyte	Introduced	TRUE	FALSE	FALSE	FALSE		Narcissus agg.
8815901000	81851947@N00	The Royal Chelsea Flower show	24/05/2013	51.486	-0.1545	https://live.staticflickr.com/7304/8815901000_30df7f4d94_m.jpg	https://live.staticflickr.com/7304/8815901000_30df7f4d94_b.jpg	0.129328087	Silene viscaria	Clammy campion	1	Attribution-NonCommercial-ShareAlike License	https://www.flickr.com/photos/81851947@N00/8815901000	Yes	FALSE	TRUE	Family;Genus	Native	Introduced	TRUE	FALSE	FALSE	FALSE		Silene cf. dioica
11321246216	49506994@N06	December Rose	10/12/2013	51.505684	-0.173528	https://live.staticflickr.com/3801/11321246216_817c7b7cf8_m.jpg	https://live.staticflickr.com/3801/11321246216_817c7b7cf8_b.jpg	0.303824037	Rosa canina	Common-briar	0	All Rights Reserved	https://www.flickr.com/photos/49506994@N06/11321246216	Yes	TRUE	TRUE	Family;Genus	Neophyte	Introduced	TRUE	FALSE	FALSE	FALSE		Rosa sp.
14150038942	38298328@N08	Tulip, The Boardwalk, Regents Park	26/04/2014	51.525466	-0.14767	https://live.staticflickr.com/2928/14150038942_3c968cacba_m.jpg	https://live.staticflickr.com/2928/14150038942_3c968cacba_b.jpg	0.229376316	Ranunculus asiaticus	Persian buttercup	0	All Rights Reserved	https://www.flickr.com/photos/38298328@N08/14150038942	Yes	TRUE	TRUE		Neophyte	Introduced	TRUE	FALSE	FALSE	FALSE		Tulipa sp.
8176186589	10645937@N03	Kew-9619.jpg	11/11/2012	51.474816	-0.301298	https://live.staticflickr.com/8058/8176186589_f6fbb5fd77_m.jpg	https://live.staticflickr.com/8058/8176186589_f6fbb5fd77_b.jpg	0.119874433	Berberis vulgaris	European barberry	0	All Rights Reserved	https://www.flickr.com/photos/10645937@N03/8176186589	Yes	TRUE	TRUE		Neophyte	Introduced	TRUE	FALSE	FALSE	FALSE		Cotoneaster sp.
5138246764	46311002@N05	Hedychium x Kewense, Kew Gardens, London	05/09/2010	51.483247	-0.290461	https://live.staticflickr.com/4128/5138246764_e12e3853e9_m.jpg	https://live.staticflickr.com/4128/5138246764_e12e3853e9_b.jpg	0.969189465	Hedychium coccineum	Red ginger-lily	0	All Rights Reserved	https://www.flickr.com/photos/46311002@N05/5138246764	Yes	TRUE	TRUE	Family;Genus	Neophyte	Introduced	TRUE	FALSE	FALSE	FALSE	name in photo title	Hedychium x kewense
4301361351	98406434@N00	DSC_0643 - Foxtailgloves	01/06/2009	51.544153	-0.13985	https://live.staticflickr.com/4050/4301361351_9af310bf79_m.jpg	https://live.staticflickr.com/4050/4301361351_9af310bf79_b.jpg	0.453339726	Digitalis lutea	Straw foxglove	0	All Rights Reserved	https://www.flickr.com/photos/98406434@N00/4301361351	Yes	TRUE	TRUE	Family;Genus	Native	Unknown	FALSE	FALSE	FALSE	FALSE	White form of the species given, not D. lutea	Digitalis purpurea
7448554778	24389194@N00	2012-06-26 17.07.01.jpg	26/06/2012	51.509444	-0.044723	https://live.staticflickr.com/8164/7448554778_6ce507b7dd_m.jpg	https://live.staticflickr.com/8164/7448554778_6ce507b7dd_b.jpg	0.699772179	Rosa chinensis	Bengal rose	3	Attribution-NonCommercial-NoDerivs License	https://www.flickr.com/photos/24389194@N00/7448554778	Yes	TRUE	TRUE	Family;Genus	Neophyte	Introduced	FALSE	FALSE	FALSE	FALSE		Rosa sp.
3721825616	11647128@N08	Portobello Road	14/03/2009	51.513593	-0.203021	https://live.staticflickr.com/3501/3721825616_dc53de12a4_m.jpg	https://live.staticflickr.com/3501/3721825616_dc53de12a4_b.jpg	0.103262864	Prunus spinosa	Sloe	0	All Rights Reserved	https://www.flickr.com/photos/11647128@N08/3721825616	Yes	TRUE	TRUE	Family;Genus;Species	Native	Introduced	FALSE	FALSE	FALSE	FALSE
16385004803	41087279@N00	DSC_7919	22/03/2015	51.528808	-0.070168	https://live.staticflickr.com/8690/16385004803_bbdf244499_m.jpg	https://live.staticflickr.com/8690/16385004803_bbdf244499_b.jpg	0.186258867	Quercus ilex	Evergreen oak	0	All Rights Reserved	https://www.flickr.com/photos/41087279@N00/16385004803	No	FALSE	FALSE		NA	NA	FALSE	FALSE	FALSE	FALSE	Winter tree in background	?
15657229705	26878491@N08	Poppies	28/10/2014	51.508514	-0.077624	https://live.staticflickr.com/7556/15657229705_dfca8d2824_m.jpg	https://live.staticflickr.com/7556/15657229705_dfca8d2824_b.jpg	0.100664556	Ephedra distachya	Sea-grape	0	All Rights Reserved	https://www.flickr.com/photos/26878491@N08/15657229705	No	FALSE	FALSE		NA	NA	FALSE	FALSE	TRUE	FALSE	Tower of London memorial poppies	NA
36583669346	16889345@N02	Kew Gardens	10/08/2017	51.479177	-0.293068	https://live.staticflickr.com/4333/36583669346_fbcb7740db_m.jpg	https://live.staticflickr.com/4333/36583669346_fbcb7740db_b.jpg	0.191692606	Erysimum odoratum	Smelly wallflower	0	All Rights Reserved	https://www.flickr.com/photos/16889345@N02/36583669346	Yes	FALSE	TRUE		Neophyte	Introduced	TRUE	FALSE	FALSE	FALSE	Many species in photo	Dahlia sp.
36394841926	41087279@N00	DSC_1064a Columbia Road Flower Market London	06/08/2017	51.529172	-0.069782	https://live.staticflickr.com/4399/36394841926_45b60eb191_m.jpg	https://live.staticflickr.com/4399/36394841926_45b60eb191_b.jpg	0.072600506	Quercus ilex	Evergreen oak	0	All Rights Reserved	https://www.flickr.com/photos/41087279@N00/36394841926	Yes	FALSE	FALSE		NA	NA	FALSE	FALSE	FALSE	FALSE	Market stall in distance	NA
4569159428	46311002@N05	Malus 'Robert's Crab', Kew Gardens, London	25/04/2010	51.481329	-0.293025	https://live.staticflickr.com/4069/4569159428_73b4bc31de_m.jpg	NA	0.275424779	Prunus persica	Peach	0	All Rights Reserved	https://www.flickr.com/photos/46311002@N05/4569159428	Yes	TRUE	TRUE	Family	Neophyte	Introduced	TRUE	FALSE	FALSE	FALSE	Species in photo name	Malus 'Robert's Crab'
16897616852	98372297@N03	Little Venice, London, United Kingdom	22/03/2015	51.522135	-0.186059	https://live.staticflickr.com/7618/16897616852_c4a813a142_m.jpg	https://live.staticflickr.com/7618/16897616852_c4a813a142_b.jpg	0.951099217	Prunus cerasifera	Cherry plum	0	All Rights Reserved	https://www.flickr.com/photos/98372297@N03/16897616852	Yes	TRUE	TRUE	Family;Genus;Species	Neophyte	Introduced	TRUE	FALSE	FALSE	FALSE
8530762477	93128703@N05	Spring in london	05/03/2013	51.5715	-0.061334	https://live.staticflickr.com/8104/8530762477_dd4082faa2_m.jpg	https://live.staticflickr.com/8104/8530762477_dd4082faa2_b.jpg	0.775545895	Crocus flavus	Yellow crocus	0	All Rights Reserved	https://www.flickr.com/photos/93128703@N05/8530762477	Yes	FALSE	TRUE	Family;Genus;Species	Neophyte	Introduced	TRUE	FALSE	FALSE	FALSE
22448700991	66638897@N04	Tower of London	14/10/2014	51.507661	-0.078173	https://live.staticflickr.com/5688/22448700991_0707c66f01_m.jpg	https://live.staticflickr.com/5688/22448700991_0707c66f01_b.jpg	0.12422806	Euonymus alatus	Burningbush	0	All Rights Reserved	https://www.flickr.com/photos/66638897@N04/22448700991	No	FALSE	FALSE		NA	NA	FALSE	FALSE	TRUE	FALSE	Tower of London memorial poppies	NA
15031061745	36492300@N00	Sea of Red	15/08/2014	51.509857	-0.075874	https://live.staticflickr.com/5557/15031061745_b745c92e69_m.jpg	https://live.staticflickr.com/5557/15031061745_b745c92e69_b.jpg	0.066601463	Beta vulgaris	Beet	0	All Rights Reserved	https://www.flickr.com/photos/36492300@N00/15031061745	No	FALSE	FALSE		NA	NA	FALSE	FALSE	TRUE	FALSE	Tower of London memorial poppies	NA
386636723	75336387@N00	temple of aeolus #2	09/02/2007	51.480494	-0.290064	https://live.staticflickr.com/174/386636723_60db2caa78_m.jpg	https://live.staticflickr.com/174/386636723_60db2caa78_b.jpg	0.04861493	Viscum album	Mistletoe	0	All Rights Reserved	https://www.flickr.com/photos/75336387@N00/386636723	IDK	FALSE	TRUE		Native	Spontaneous	TRUE	FALSE	FALSE	FALSE	Answers assume unplanted G. nivalis	Galanthus nivalis
4641894065	12608538@N03	_IAW5501	26/05/2010	51.485716	-0.15587	https://live.staticflickr.com/4016/4641894065_67d99903fb_m.jpg	https://live.staticflickr.com/4016/4641894065_67d99903fb_b.jpg	0.33936891	Syringa vulgaris	Common lilac	0	All Rights Reserved	https://www.flickr.com/photos/12608538@N03/4641894065	Yes	TRUE	TRUE		Neophyte	Introduced	TRUE	FALSE	FALSE	FALSE		Hyacinthus sp.
2684042155	12349714@N07	Small Flower	06/07/2008	51.51815	-0.101242	https://live.staticflickr.com/3256/2684042155_de7d5f4c52_m.jpg	https://live.staticflickr.com/3256/2684042155_de7d5f4c52_b.jpg	0.81085664	Fuchsia magellanica	Fuchsia	0	All Rights Reserved	https://www.flickr.com/photos/12349714@N07/2684042155	Yes	TRUE	TRUE	Family;Genus;Species	Neophyte	Introduced	TRUE	FALSE	FALSE	FALSE
14542220366	29057345@N04	Kensington Palace, Sunken Garden	02/07/2014	51.507333	-0.187025	https://live.staticflickr.com/2931/14542220366_5b6b4feda8_m.jpg	https://live.staticflickr.com/2931/14542220366_5b6b4feda8_b.jpg	0.760187924	Verbena bonariensis	Argentine vervain	4	Attribution License	https://www.flickr.com/photos/29057345@N04/14542220366	Yes	TRUE	TRUE	Family;Genus;Species	Neophyte	Introduced	TRUE	FALSE	FALSE	FALSE
8605668616	93128703@N05	Winter-Easter polish basket	30/03/2013	51.569833	-0.071667	https://live.staticflickr.com/8265/8605668616_828eee0f0f_m.jpg	https://live.staticflickr.com/8265/8605668616_828eee0f0f_b.jpg	0.128004	Glyptopleura setulosa	Holy dandelion	0	All Rights Reserved	https://www.flickr.com/photos/93128703@N05/8605668616	No	FALSE	TRUE		Native	Introduced	TRUE	TRUE	FALSE	FALSE		Buxus sempervirens
7157839804	46311002@N05	Kew Gardens	05/09/2010	51.484215	-0.292457	https://live.staticflickr.com/7221/7157839804_b75bf4a00b_m.jpg	https://live.staticflickr.com/7221/7157839804_b75bf4a00b_b.jpg	0.283714384	Rudbeckia hirta	Black-eyed-Susan	0	All Rights Reserved	https://www.flickr.com/photos/46311002@N05/7157839804	Yes	TRUE	TRUE	Family;Genus;Species	Neophyte	Introduced	TRUE	FALSE	FALSE	FALSE
45967859654	151639852@N07	2016-09-04_15-52-36_ILCE-6300_DSC05326	04/09/2016	51.507305	-0.131987	https://live.staticflickr.com/4828/45967859654_7d259be279_m.jpg	https://live.staticflickr.com/4828/45967859654_7d259be279_b.jpg	0.476574481	Pelargonium zonale	Horseshoe geranium	5	Attribution-ShareAlike License	https://www.flickr.com/photos/151639852@N07/45967859654	Yes	TRUE	TRUE	Family;Genus;Species	Neophyte	Introduced	TRUE	FALSE	FALSE	FALSE
25762586488	11349203@N02	decorazioni natalizie	26/12/2017	51.504321	-0.020577	https://live.staticflickr.com/4648/25762586488_6b04572276_m.jpg	https://live.staticflickr.com/4648/25762586488_6b04572276_b.jpg	0.263482869	Abies pinsapo	Spanish fir	0	All Rights Reserved	https://www.flickr.com/photos/11349203@N02/25762586488	Yes	FALSE	FALSE		NA	NA	FALSE	FALSE	TRUE	FALSE	This looks like a plastic tree to me.	NA
29961574750	89578620@N00	Autumn Sky, London	11/10/2016	51.52148	-0.099009	https://live.staticflickr.com/8413/29961574750_9d694f4485_m.jpg	https://live.staticflickr.com/8413/29961574750_9d694f4485_b.jpg	0.099942937	Fraxinus excelsior	European ash	0	All Rights Reserved	https://www.flickr.com/photos/89578620@N00/29961574750	Yes	TRUE	TRUE		Neophyte	Introduced	TRUE	FALSE	FALSE	FALSE		Robinia pseudoacacia
2952026127	79653482@N00	Kew Gardens - London - September 2008	10/09/2008	51.479037	-0.292253	https://live.staticflickr.com/3030/2952026127_aa2a5497cd_m.jpg	https://live.staticflickr.com/3030/2952026127_aa2a5497cd_b.jpg	0.521756172	Salvia farinacea	Mealy sage	1	Attribution-NonCommercial-ShareAlike License	https://www.flickr.com/photos/79653482@N00/2952026127	Yes	TRUE	TRUE	Family;Genus	Neophyte	Introduced	TRUE	FALSE	FALSE	FALSE		Salvia sp.
31364431321	41087279@N00	DSC_6044 Columbia Road Flower Market London at Christmas Time	04/12/2016	51.529289	-0.069674	https://live.staticflickr.com/5523/31364431321_ce68df6e7c_m.jpg	https://live.staticflickr.com/5523/31364431321_ce68df6e7c_b.jpg	0.043132473	Quercus ilex	Evergreen oak	0	All Rights Reserved	https://www.flickr.com/photos/41087279@N00/31364431321	Yes	FALSE	FALSE		NA	NA	FALSE	FALSE	FALSE	FALSE	Market stall photo	NA
14091391197	13407304@N05	IMGP1059	03/05/2014	51.44254	-0.293412	https://live.staticflickr.com/3769/14091391197_be56d75911_m.jpg	https://live.staticflickr.com/3769/14091391197_be56d75911_b.jpg	0.319736421	Rhododendron ponticum	Pontian rhododendron	0	All Rights Reserved	https://www.flickr.com/photos/13407304@N05/14091391197	Yes	TRUE	TRUE	Family;Genus	Neophyte	Unknown	TRUE	FALSE	FALSE	FALSE		Rhododendron sp.
8180620517	79567625@N07	Night-Blooming Cereus, PoW Conservatory, Royal KEW Gardens @ 22 September 2012 (Part 2 of 5)	22/09/2012	51.477988	-0.291223	https://live.staticflickr.com/8480/8180620517_396c7b607f_m.jpg	https://live.staticflickr.com/8480/8180620517_396c7b607f_b.jpg	0.687313676	Echinopsis bridgesii	NA	0	All Rights Reserved	https://www.flickr.com/photos/79567625@N07/8180620517	Yes	TRUE	TRUE		Neophyte	Introduced	TRUE	TRUE	FALSE	FALSE	Ambiguous common name in photo title	Cereus sp. sensu lato
5398544678	44124372363@N01	Blue and Moist	07/08/2010	51.501513	-0.133187	https://live.staticflickr.com/5138/5398544678_d2969e0fd2_m.jpg	https://live.staticflickr.com/5138/5398544678_d2969e0fd2_b.jpg	0.509777665	Delphinium elatum	Alpine delphinium	1	Attribution-NonCommercial-ShareAlike License	https://www.flickr.com/photos/44124372363@N01/5398544678	Yes	TRUE	TRUE	Family;Genus;Species	Neophyte	Introduced	TRUE	FALSE	FALSE	FALSE
6500478693	53503113@N08	18	12/12/2011	51.466366	-0.043601	https://live.staticflickr.com/7156/6500478693_6837e77c53_m.jpg	https://live.staticflickr.com/7156/6500478693_6837e77c53_b.jpg	0.097443521	Thalictrum flavum	Common meadow-rue	0	All Rights Reserved	https://www.flickr.com/photos/53503113@N08/6500478693	Yes	TRUE	TRUE		Neophyte	Introduced	TRUE	FALSE	FALSE	FALSE		cf. Amelanchier sp.
136099577	32372840@N00	Lunch Under Blossom	27/04/2006	51.52546	-0.129507	https://live.staticflickr.com/49/136099577_dbdb13e588_m.jpg	https://live.staticflickr.com/49/136099577_dbdb13e588_b.jpg	0.46460256	Cercis siliquastrum	Judastree	0	All Rights Reserved	https://www.flickr.com/photos/32372840@N00/136099577	Yes	TRUE	TRUE		Neophyte	Introduced	TRUE	FALSE	FALSE	FALSE		Prunus cf. serrulata
7157716916	46311002@N05	Kew Gardens	05/09/2010	51.482712	-0.289292	https://live.staticflickr.com/5348/7157716916_bbcd02dbb2_m.jpg	https://live.staticflickr.com/5348/7157716916_bbcd02dbb2_b.jpg	0.395295322	Aesculus carnea	Red Horse-chestnut	0	All Rights Reserved	https://www.flickr.com/photos/46311002@N05/7157716916	Yes	TRUE	TRUE	Family;Genus;Species	Neophyte	Introduced	TRUE	FALSE	FALSE	FALSE
6898437136	46311002@N05	Chinese Dogwood (Cornus Kousa var. Chinensis), Kew Gardens	12/06/2010	51.474931	-0.297553	https://live.staticflickr.com/7208/6898437136_6711bded4a_m.jpg	https://live.staticflickr.com/7208/6898437136_6711bded4a_b.jpg	0.531529069	Cornus florida	Flowering dogwood	0	All Rights Reserved	https://www.flickr.com/photos/46311002@N05/6898437136	Yes	TRUE	TRUE	Family;Genus	Neophyte	Introduced	TRUE	FALSE	FALSE	FALSE	Species name in photo title	Cornus kousa var. chinensis
15820045741	55255025@N06	Chelsea Flower Show 2011	25/05/2011	51.485779	-0.155396	https://live.staticflickr.com/5612/15820045741_bd1caedbfa_m.jpg	https://live.staticflickr.com/5612/15820045741_bd1caedbfa_b.jpg	0.00589669	Acer davidii	Father David's maple	0	All Rights Reserved	https://www.flickr.com/photos/55255025@N06/15820045741	No	FALSE	FALSE		NA	NA	FALSE	TRUE	FALSE	FALSE	Sculptures	NA
27038492200	8225010@N03		28/05/2016	51.519386	-0.294725	https://live.staticflickr.com/7441/27038492200_e3d6b206ee_m.jpg	https://live.staticflickr.com/7441/27038492200_e3d6b206ee_b.jpg	0.282464951	Oenothera speciosa	White evening-primrose	0	All Rights Reserved	https://www.flickr.com/photos/8225010@N03/27038492200	Yes	TRUE	TRUE		Neophyte	Introduced	TRUE	FALSE	FALSE	FALSE		Eschscholzia sp.
118768499	15898094@N00	Daffs	27/03/2006	51.501306	-0.127876	https://live.staticflickr.com/36/118768499_f4a0079e40_m.jpg	NA	0.572131813	Narcissus pseudonarcissus	Tenby daffodil	0	All Rights Reserved	https://www.flickr.com/photos/15898094@N00/118768499	Yes	TRUE	TRUE	Family;Genus	Neophyte	Introduced	TRUE	FALSE	FALSE	FALSE		Narcissus agg.
4433774960	33074930@N06	IMG_3583	14/03/2010	51.541417	-0.146319	https://live.staticflickr.com/4010/4433774960_c35b7d89c5_m.jpg	https://live.staticflickr.com/4010/4433774960_c35b7d89c5_b.jpg	0.316150039	Quercus ilex	Evergreen oak	0	All Rights Reserved	https://www.flickr.com/photos/33074930@N06/4433774960	No	FALSE	FALSE		NA	NA	FALSE	FALSE	FALSE	FALSE	No plants	NA
33800793618	93875106@N04	Inside Temperate House	12/04/2019	51.475132	-0.295386	https://live.staticflickr.com/65535/33800793618_6e0c14a679_m.jpg	https://live.staticflickr.com/65535/33800793618_6e0c14a679_b.jpg	0.639041185	Iris japonica	Butterfly-flower	0	All Rights Reserved	https://www.flickr.com/photos/93875106@N04/33800793618	Yes	TRUE	TRUE	Family;Genus;Species	Neophyte	Introduced	TRUE	TRUE	FALSE	FALSE
1196735314	11200205@N02	Springtime flower bed, Hyde Park, London	22/04/2004	51.503506	-0.154602	https://live.staticflickr.com/1177/1196735314_95c81c9a26_m.jpg	https://live.staticflickr.com/1177/1196735314_95c81c9a26_b.jpg	0.07311736	Tulipa aximensis	NA	0	All Rights Reserved	https://www.flickr.com/photos/11200205@N02/1196735314	Yes	FALSE	TRUE	Family;Genus	Neophyte	Introduced	TRUE	FALSE	FALSE	FALSE		Tulipa sp.
30097956422	146885863@N02	St James's Park: Kirschbl�te	16/03/2014	51.502104	-0.130997	https://live.staticflickr.com/7507/30097956422_ffb6a62100_m.jpg	NA	0.710497081	Prunus serrulata	Japanese cherry	0	All Rights Reserved	https://www.flickr.com/photos/146885863@N02/30097956422	Yes	TRUE	TRUE	Family;Genus;Species	Neophyte	Introduced	TRUE	FALSE	FALSE	FALSE	Probably this species.
5937220322	50947614@N05	Leaves	11/10/2008	51.587743	-0.133702	https://live.staticflickr.com/6028/5937220322_9bb5a79819_m.jpg	NA	0.045366593	Viburnum lantana	Mealytree	0	All Rights Reserved	https://www.flickr.com/photos/50947614@N05/5937220322	Yes	TRUE	TRUE		Neophyte	Introduced	TRUE	FALSE	FALSE	FALSE	A Cornus sp., but not the native one	Cornus sp.
4080810842	38708323@N04	pink autumn	06/11/2009	51.517809	-0.091205	https://live.staticflickr.com/2582/4080810842_a30785c09b_m.jpg	NA	0.656211972	Nerine undulata	NA	0	All Rights Reserved	https://www.flickr.com/photos/38708323@N04/4080810842	Yes	TRUE	TRUE	Family;Genus	Neophyte	Introduced	FALSE	FALSE	FALSE	FALSE	Doesn't look like N. undulata	Nerine sp.
21449152035	98372297@N03	TeamLab, Flutter of Butterflies Beyond Borders, Saatchi Gallery, London, United Kingdom	13/09/2015	51.490682	-0.158679	https://live.staticflickr.com/771/21449152035_f9a6469a47_m.jpg	https://live.staticflickr.com/771/21449152035_f9a6469a47_b.jpg	0.029969733	Fagus sylvatica	Beech	0	All Rights Reserved	https://www.flickr.com/photos/98372297@N03/21449152035	No	FALSE	FALSE		NA	NA	FALSE	FALSE	FALSE	FALSE	no plants	NA
10698986894	67541395@N07	#toweroflondon #iseelondoniseefrance	05/11/2013	51.508021	-0.07626	https://live.staticflickr.com/3795/10698986894_2998e55b6e_m.jpg	NA	0.437925726	Pelargonium inquinans	Scarlet Geranium	0	All Rights Reserved	https://www.flickr.com/photos/67541395@N07/10698986894	No	FALSE	FALSE	Family;Genus	Neophyte	Introduced	TRUE	FALSE	FALSE	FALSE	Not clear which species from this photo	Pelargonium sp.
28557460244	34683882@N05	Regent's Park	17/08/2016	51.526634	-0.1479	https://live.staticflickr.com/8254/28557460244_d78636eec2_m.jpg	https://live.staticflickr.com/8254/28557460244_d78636eec2_b.jpg	0.045075096	Petunia x hybrida	Petunia	0	All Rights Reserved	https://www.flickr.com/photos/34683882@N05/28557460244	Yes	TRUE	TRUE	Family;Genus;Species	Neophyte	Introduced	TRUE	FALSE	FALSE	FALSE
46642025795	32799292@N00	LOND1 108	30/03/2019	51.503914	-0.155267	https://live.staticflickr.com/7805/46642025795_57b8c6ae24_m.jpg	https://live.staticflickr.com/7805/46642025795_57b8c6ae24_b.jpg	0.100799538	Tulipa gesneriana	Gesner's tulip	0	All Rights Reserved	https://www.flickr.com/photos/32799292@N00/46642025795	Yes	FALSE	TRUE	Family;Genus	Neophyte	Introduced	TRUE	FALSE	FALSE	FALSE		Tulipa sp.
1895778972	23981060@N00	2007 11 02 London 125	02/11/2007	51.481833	-0.290666	https://live.staticflickr.com/2059/1895778972_8e0c24338b_m.jpg	https://live.staticflickr.com/2059/1895778972_8e0c24338b_b.jpg	0.890344918	Phalaenopsis spp.	NA	4	Attribution License	https://www.flickr.com/photos/23981060@N00/1895778972	Yes	TRUE	TRUE	Family;Genus	Neophyte	Introduced	TRUE	TRUE	FALSE	FALSE
4717082789	12608538@N03	_IAW5986	16/06/2010	51.4801	-0.2919	https://live.staticflickr.com/4026/4717082789_9de75a5dcc_m.jpg	https://live.staticflickr.com/4026/4717082789_9de75a5dcc_b.jpg	0.527123451	Liriodendron tulipifera	Tulip-poplar	0	All Rights Reserved	https://www.flickr.com/photos/12608538@N03/4717082789	Yes	TRUE	TRUE	Family;Genus;Species	Neophyte	Introduced	FALSE	FALSE	FALSE	FALSE
6966827500	24389194@N00	2012-04-25 16.23.39.jpg	25/04/2012	51.5075	-0.060001	https://live.staticflickr.com/7126/6966827500_8e79af9908_m.jpg	https://live.staticflickr.com/7126/6966827500_8e79af9908_b.jpg	0.480664432	Prunus avium	Mazzard cherry	3	Attribution-NonCommercial-NoDerivs License	https://www.flickr.com/photos/24389194@N00/6966827500	Yes	TRUE	TRUE	Family;Genus	Neophyte	Introduced	TRUE	FALSE	FALSE	FALSE		Prunus cf. serrulata
6040794753	97189192@N00	English Roses for My Rose	13/08/2011	51.503879	-0.154656	https://live.staticflickr.com/6087/6040794753_4800dbeed1_m.jpg	https://live.staticflickr.com/6087/6040794753_4800dbeed1_b.jpg	0.199621141	Rosa banksiae	NA	5	Attribution-ShareAlike License	https://www.flickr.com/photos/97189192@N00/6040794753	Yes	TRUE	TRUE	Family;Genus	Neophyte	Introduced	TRUE	FALSE	FALSE	FALSE		Rosa sp.
14256133492	87896395@N03	10215336	23/04/2011	51.472238	-0.301259	https://live.staticflickr.com/3785/14256133492_430ae9b4b7_m.jpg	https://live.staticflickr.com/3785/14256133492_430ae9b4b7_b.jpg	0.560089707	Smyrnium perfoliatum	Perfoliate alexanders	0	All Rights Reserved	https://www.flickr.com/photos/87896395@N03/14256133492	Yes	TRUE	TRUE	Family;Genus;Species	Neophyte	Spontaneous	TRUE	FALSE	FALSE	FALSE	Probably spontaneous occurrence as often naturalised in woodland
9759315654	65863154@N02	Golden moment...	01/09/2013	51.475903	-0.235433	https://live.staticflickr.com/7383/9759315654_5ea1a74c1a_m.jpg	https://live.staticflickr.com/7383/9759315654_5ea1a74c1a_b.jpg	0.697735846	Rudbeckia hirta	Black-eyed-Susan	0	All Rights Reserved	https://www.flickr.com/photos/65863154@N02/9759315654	Yes	TRUE	TRUE	Family;Genus;Species	Neophyte	Introduced	TRUE	FALSE	FALSE	FALSE
4302114586	98406434@N00	DSC_0656 [psp] - Red & Green Shall Ever Be Seen	24/01/2010	51.544153	-0.13985	https://live.staticflickr.com/4070/4302114586_674313249d_m.jpg	https://live.staticflickr.com/4070/4302114586_674313249d_b.jpg	0.483062357	Fuchsia fulgens	NA	0	All Rights Reserved	https://www.flickr.com/photos/98406434@N00/4302114586	Yes	TRUE	TRUE	Family;Genus;Species	Neophyte	Introduced	TRUE	FALSE	FALSE	FALSE	ID appears correct, although I'm not 100% convinced
2518371926	72967096@N00	Chelsea Flower Show 2008	23/05/2008	51.487569	-0.157971	https://live.staticflickr.com/2049/2518371926_576de5503a_m.jpg	https://live.staticflickr.com/2049/2518371926_576de5503a_b.jpg	0.032540999	Brassica oleracea	Cabbage	0	All Rights Reserved	https://www.flickr.com/photos/72967096@N00/2518371926	Yes	FALSE	TRUE		Neophyte	Introduced	TRUE	FALSE	FALSE	FALSE	No real focus	Tellima grandiflora
24941458288	69620439@N04	Artful Autumn At Kew Gardens @ 28 October 2017 - Wooden Seating Sculptures	28/10/2017	51.478476	-0.291888	https://live.staticflickr.com/4572/24941458288_1b5ccb6f29_m.jpg	https://live.staticflickr.com/4572/24941458288_1b5ccb6f29_b.jpg	0.007022874	Eucalyptus deglupta	Deglupta	0	All Rights Reserved	https://www.flickr.com/photos/69620439@N04/24941458288	Yes	TRUE	TRUE		Native	Spontaneous	FALSE	FALSE	FALSE	FALSE		cf. Carpinus betulus
16484502480	63262397@N02	Orchid - Phalaenopsis hybrid (4)	17/02/2015	51.48161	-0.290622	https://live.staticflickr.com/8681/16484502480_f0317dd8b3_m.jpg	https://live.staticflickr.com/8681/16484502480_f0317dd8b3_b.jpg	0.446152508	Phalaenopsis spp.	NA	0	All Rights Reserved	https://www.flickr.com/photos/63262397@N02/16484502480	Yes	TRUE	TRUE	Family;Genus	Neophyte	Introduced	TRUE	TRUE	FALSE	FALSE
14188364757	82151253@N00	St. Paul's Cathedral	29/05/2014	51.513403	-0.098083	https://live.staticflickr.com/2923/14188364757_8de311e618_m.jpg	https://live.staticflickr.com/2923/14188364757_8de311e618_b.jpg	0.533011854	Rosa canina	Common-briar	6	Attribution-NoDerivs License	https://www.flickr.com/photos/82151253@N00/14188364757	Yes	TRUE	TRUE	Family;Genus	Neophyte	Introduced	TRUE	FALSE	FALSE	FALSE		Rosa sp.
7216239074	65272231@N00	Kevad l�hn	17/05/2012	51.565719	-0.147725	https://live.staticflickr.com/5325/7216239074_9c84ba3558_m.jpg	NA	0.717306912	Syringa vulgaris	Common lilac	1	Attribution-NonCommercial-ShareAlike License	https://www.flickr.com/photos/65272231@N00/7216239074	Yes	TRUE	TRUE	Family;Genus;Species	Neophyte	Introduced	TRUE	FALSE	FALSE	FALSE
33507206185	89578620@N00	Pink flowers, near Paddington, London	18/03/2017	51.516983	-0.169475	https://live.staticflickr.com/2816/33507206185_fb148e01a1_m.jpg	https://live.staticflickr.com/2816/33507206185_fb148e01a1_b.jpg	0.441189349	Prunus sargentii	Sargent's cherry	0	All Rights Reserved	https://www.flickr.com/photos/89578620@N00/33507206185	Yes	TRUE	TRUE	Family;Genus	Neophyte	Introduced	TRUE	FALSE	FALSE	FALSE		Prunus sp.
35760058703	8225010@N03		14/08/2017	51.5195	-0.294284	https://live.staticflickr.com/4363/35760058703_2f0aec4115_m.jpg	https://live.staticflickr.com/4363/35760058703_2f0aec4115_b.jpg	0.541874051	Clematis viticella	Purple clematis	0	All Rights Reserved	https://www.flickr.com/photos/8225010@N03/35760058703	Yes	TRUE	TRUE	Family;Genus;Species	Neophyte	Introduced	TRUE	FALSE	FALSE	FALSE	Probably this
7260744142	64210854@N05	Chelsea Flower Show 2012	23/05/2012	51.486293	-0.156365	https://live.staticflickr.com/8025/7260744142_768cc9bcfc_m.jpg	https://live.staticflickr.com/8025/7260744142_768cc9bcfc_b.jpg	0.010397678	Azolla caroliniana	Mosquito fern	0	All Rights Reserved	https://www.flickr.com/photos/64210854@N05/7260744142	IDK	FALSE	FALSE		NA	NA	TRUE	FALSE	FALSE	FALSE	Hedging species not clear
41212633290	26939219@N00	White Flowers	21/06/2018	51.469438	-0.212542	https://live.staticflickr.com/1762/41212633290_02ca611d12_m.jpg	https://live.staticflickr.com/1762/41212633290_02ca611d12_b.jpg	0.107859217	Chelidonium majus	Celandine	1	Attribution-NonCommercial-ShareAlike License	https://www.flickr.com/photos/26939219@N00/41212633290	Yes	TRUE	TRUE		Neophyte	Spontaneous	TRUE	FALSE	FALSE	FALSE		Calystegia sylvatica
48785529781	53407766@N00	ok, ok, here are some things other than tulips	23/04/2019	51.502253	-0.203578	https://live.staticflickr.com/65535/48785529781_0594afac99_m.jpg	https://live.staticflickr.com/65535/48785529781_0594afac99_b.jpg	0.566773295	Myosotis latifolia	Broadleaf forget-me-not	1	Attribution-NonCommercial-ShareAlike License	https://www.flickr.com/photos/53407766@N00/48785529781	Yes	TRUE	TRUE	Family;Genus	Native	Introduced	TRUE	FALSE	FALSE	FALSE		Myosotis cf. sylvatica
15443351491	55063261@N06	IMG_3263	15/05/2014	51.484825	-0.161634	https://live.staticflickr.com/3931/15443351491_54fea47a24_m.jpg	https://live.staticflickr.com/3931/15443351491_54fea47a24_b.jpg	0.031044304	Buxus microphylla	Littleleaf boxwood	4	Attribution License	https://www.flickr.com/photos/55063261@N06/15443351491	Yes	FALSE	FALSE		NA	NA	TRUE	FALSE	FALSE	FALSE	Nothing clearly identifiable
27558873092	12037949715@N01	Covent Garden Flower Market	08/06/2016	51.48336	-0.128992	https://live.staticflickr.com/7410/27558873092_4e551ef319_m.jpg	https://live.staticflickr.com/7410/27558873092_4e551ef319_b.jpg	0.15665555	Hypericum androsaemum	Tutsan	2	Attribution-NonCommercial License	https://www.flickr.com/photos/12037949715@N01/27558873092	Yes	TRUE	TRUE	Family;Genus	Neophyte	Introduced	TRUE	TRUE	FALSE	FALSE		Hypericum sp.
5466542303	13489471@N06	Kew Orchid Festival	16/02/2011	51.482079	-0.288563	https://live.staticflickr.com/5135/5466542303_6b64a12562_m.jpg	https://live.staticflickr.com/5135/5466542303_6b64a12562_b.jpg	0.075577572	Brunfelsia pauciflora	Yesterday Today and Tomorrow	0	All Rights Reserved	https://www.flickr.com/photos/13489471@N06/5466542303	Yes	FALSE	TRUE		Neophyte	Introduced	TRUE	TRUE	FALSE	FALSE		Orchidaceae
528033583	7651135@N03	Rosewater	02/06/2007	51.478489	-0.150246	https://live.staticflickr.com/1175/528033583_5fc2456678_m.jpg	https://live.staticflickr.com/1175/528033583_5fc2456678_b.jpg	0.16449514	Papaver somniferum	Oilseed poppy	0	All Rights Reserved	https://www.flickr.com/photos/7651135@N03/528033583	Yes	TRUE	TRUE		Neophyte	Introduced	TRUE	FALSE	FALSE	FALSE		Rosa sp.
48256514727	41087279@N00	DSC_0218 Columbia Road Sunday Flower Market London Lady Cyclist in Sunglasses	23/06/2019	51.528368	-0.072528	https://live.staticflickr.com/65535/48256514727_df1244ebe4_m.jpg	https://live.staticflickr.com/65535/48256514727_df1244ebe4_b.jpg	0.335729867	Quercus ilex	Evergreen oak	0	All Rights Reserved	https://www.flickr.com/photos/41087279@N00/48256514727	No	FALSE	FALSE		NA	NA	FALSE	FALSE	FALSE	FALSE	Nothing really close enough to be identifiable	NA
14133761427	28752865@N08	RHS Chelsea Flower Show 2014	23/05/2014	51.486313	-0.155847	https://live.staticflickr.com/5239/14133761427_f3dccc062f_m.jpg	https://live.staticflickr.com/5239/14133761427_f3dccc062f_b.jpg	0.035584237	Fritillaria meleagris	Chequered-lily	4	Attribution License	https://www.flickr.com/photos/28752865@N08/14133761427	No	FALSE	FALSE		NA	NA	FALSE	FALSE	TRUE	FALSE	Main image is sculpture	NA
96727844	57071639@N00	Table Football	07/02/2006	51.554474	-0.11725	https://live.staticflickr.com/22/96727844_723955e11b_m.jpg	NA	0.041246913	Phalaenopsis spp.	NA	3	Attribution-NonCommercial-NoDerivs License	https://www.flickr.com/photos/57071639@N00/96727844	No	FALSE	FALSE		NA	NA	FALSE	FALSE	FALSE	FALSE	No plants at all	NA
30490672732	24715677@N00		23/10/2016	51.554358	-0.247809	https://live.staticflickr.com/5825/30490672732_a81a1f12c3_m.jpg	https://live.staticflickr.com/5825/30490672732_a81a1f12c3_b.jpg	0.511453509	Parthenocissus inserta	False Virginia-creeper	0	All Rights Reserved	https://www.flickr.com/photos/24715677@N00/30490672732	Yes	TRUE	TRUE	Family;Genus	Neophyte	Introduced	TRUE	FALSE	FALSE	FALSE		Parthenocissus quinquefolia
32782240255	10645937@N03	Kew - February 2017-3.jpg	08/02/2017	51.48163	-0.290465	https://live.staticflickr.com/518/32782240255_de004df705_m.jpg	https://live.staticflickr.com/518/32782240255_de004df705_b.jpg	0.057425588	Cassia javanica	Appleblossom shower	0	All Rights Reserved	https://www.flickr.com/photos/10645937@N03/32782240255	Yes	TRUE	TRUE		Neophyte	Introduced	TRUE	TRUE	FALSE	FALSE		Orchidaceae
41856701854	41087279@N00	DSC_2664a London Columbia Road Sunday Flower Market Lady with Exotic Orchids	27/05/2018	51.529458	-0.069351	https://live.staticflickr.com/1729/41856701854_c3a8ce1ea3_m.jpg	https://live.staticflickr.com/1729/41856701854_c3a8ce1ea3_b.jpg	0.127169341	Heracleum mantegazzianum	Cartwheel-flower	0	All Rights Reserved	https://www.flickr.com/photos/41087279@N00/41856701854	IDK	FALSE	FALSE		NA	NA	FALSE	FALSE	FALSE	FALSE	Nothing really identifiable	NA
26230608382	131537526@N05	#flowers #spring #portsmouth #sunny 9.4.16	09/04/2016	51.515886	-0.132769	https://live.staticflickr.com/1704/26230608382_7bf635b82d_m.jpg	https://live.staticflickr.com/1704/26230608382_7bf635b82d_b.jpg	0.364883244	Hyacinthoides non-scripta	Wood-hyacinth	0	All Rights Reserved	https://www.flickr.com/photos/131537526@N05/26230608382	Yes	TRUE	TRUE	Family;Genus	Neophyte	Introduced	TRUE	FALSE	FALSE	FALSE		Hyacinthoides x massartiana
23810400273	27725811@N03	Underbelly	15/01/2016	51.515306	-0.141916	https://live.staticflickr.com/1638/23810400273_fa545983d5_m.jpg	https://live.staticflickr.com/1638/23810400273_fa545983d5_b.jpg	0.289081752	Sarracenia purpurea	Common pitcherplant	3	Attribution-NonCommercial-NoDerivs License	https://www.flickr.com/photos/27725811@N03/23810400273	No	FALSE	FALSE		NA	NA	FALSE	FALSE	FALSE	FALSE	No plants present	NA
18057834179	29978367@N00	DSC_0215	29/05/2015	51.480053	-0.293315	https://live.staticflickr.com/7732/18057834179_65275d40de_m.jpg	https://live.staticflickr.com/7732/18057834179_65275d40de_b.jpg	0.38243869	Nelumbo nucifera	East Indian lotus	2	Attribution-NonCommercial License	https://www.flickr.com/photos/29978367@N00/18057834179	Yes	TRUE	TRUE	Family;Genus;Species	Neophyte	Introduced	TRUE	TRUE	FALSE	FALSE
13041529033	14730981@N08	Diagonal daffodils	09/03/2014	51.465707	-0.09234	https://live.staticflickr.com/2672/13041529033_d2e5483848_m.jpg	https://live.staticflickr.com/2672/13041529033_d2e5483848_b.jpg	0.656029105	Narcissus x odorus	Campernelle Jonquil	5	Attribution-ShareAlike License	https://www.flickr.com/photos/14730981@N08/13041529033	Yes	TRUE	TRUE	Family;Genus	Neophyte	Introduced	TRUE	FALSE	FALSE	FALSE		Narcissus agg.
37956363846	16999050@N00	Sculpt At Kew Exhibition @ 23 September 2017 - Kew Arboretum in Autumn Colours	23/09/2017	51.479763	-0.295775	https://live.staticflickr.com/4505/37956363846_6a3e34d3d6_m.jpg	https://live.staticflickr.com/4505/37956363846_6a3e34d3d6_b.jpg	0.120059863	Liquidambar styraciflua	Alligator-wood	0	All Rights Reserved	https://www.flickr.com/photos/16999050@N00/37956363846	Yes	FALSE	FALSE		Neophyte	Introduced	TRUE	FALSE	FALSE	FALSE	Can't see what these are, but not Liquidambar styraciflua	?
3161101659	47212287@N00	P1010397	01/11/2008	51.510004	-0.134582	https://live.staticflickr.com/3109/3161101659_505989bb53_m.jpg	https://live.staticflickr.com/3109/3161101659_505989bb53_b.jpg	0.193810746	Acer palmatum	Japanese maple	0	All Rights Reserved	https://www.flickr.com/photos/47212287@N00/3161101659	No	FALSE	TRUE	Family;Genus;Species	Neophyte	Introduced	TRUE	FALSE	FALSE	FALSE
17193116938	53921762@N00	The Skeleton Horse of Tottenham by Ann Carrington - 29 April 2015	29/04/2015	51.581639	-0.088444	https://live.staticflickr.com/7724/17193116938_109bfeee87_m.jpg	https://live.staticflickr.com/7724/17193116938_109bfeee87_b.jpg	0.013355535	Quercus canariensis	Algerian oak	5	Attribution-ShareAlike License	https://www.flickr.com/photos/53921762@N00/17193116938	No	FALSE	TRUE		Neophyte	Introduced	TRUE	FALSE	FALSE	FALSE	Species identified is bottom-left.	Photinia sp.
12854729745	91444622@N03		01/03/2014	51.464166	-0.094167	https://live.staticflickr.com/3827/12854729745_ceb8de4893_m.jpg	https://live.staticflickr.com/3827/12854729745_ceb8de4893_b.jpg	0.781016231	Crocus flavus	Yellow crocus	0	All Rights Reserved	https://www.flickr.com/photos/91444622@N03/12854729745	Yes	TRUE	TRUE	Family;Genus;Species	Neophyte	Introduced	TRUE	FALSE	FALSE	FALSE
19222822568	97938415@N00	IMG_6744	30/05/2015	51.495278	-0.105443	https://live.staticflickr.com/463/19222822568_29408b8a87_m.jpg	https://live.staticflickr.com/463/19222822568_29408b8a87_b.jpg	0.134787992	Rosa spp.	Rose	1	Attribution-NonCommercial-ShareAlike License	https://www.flickr.com/photos/97938415@N00/19222822568	Yes	TRUE	TRUE	Family;Genus	Neophyte	Introduced	TRUE	FALSE	FALSE	FALSE
6864687080	46311002@N05	Kew Gardens	05/06/2010	51.483574	-0.292564	https://live.staticflickr.com/7042/6864687080_a33ef2bb2a_m.jpg	https://live.staticflickr.com/7042/6864687080_a33ef2bb2a_b.jpg	0.349028945	Salvia pratensis	Meadow clary	0	All Rights Reserved	https://www.flickr.com/photos/46311002@N05/6864687080	Yes	TRUE	TRUE	Family;Genus	Neophyte	Introduced	TRUE	FALSE	FALSE	FALSE	Name in flickr comments	Salvia x sylvestris
3377365510	10127072@N04	South Ealing Spring II	22/03/2009	51.496039	-0.308754	https://live.staticflickr.com/3575/3377365510_3f122d44cd_m.jpg	https://live.staticflickr.com/3575/3377365510_3f122d44cd_b.jpg	0.188049391	Prunus tomentosa	Korean cherry	0	All Rights Reserved	https://www.flickr.com/photos/10127072@N04/3377365510	Yes	TRUE	TRUE	Family;Genus	Neophyte	Introduced	TRUE	FALSE	FALSE	FALSE	Not certain that this is P. tomentosa	Prunus spp.
2867248779	64097751@N00	Flower Arrangement Detail	23/09/2008	51.5111	-0.160814	https://live.staticflickr.com/3020/2867248779_586180fb49_m.jpg	https://live.staticflickr.com/3020/2867248779_586180fb49_b.jpg	0.051357251	Leucanthemum vulgare	Grande marguerite	4	Attribution License	https://www.flickr.com/photos/64097751@N00/2867248779	Yes	FALSE	TRUE		Neophyte	Introduced	TRUE	TRUE	FALSE	FALSE		Anthurium spp.
14675254006	76994633@N05	White Sacred Lotus, Princess of Wales Conservatory, Royal Botanic Gardens, Kew (3/3) @ 14 June 2014	14/06/2014	51.478603	-0.291867	https://live.staticflickr.com/2898/14675254006_76ae973d72_m.jpg	https://live.staticflickr.com/2898/14675254006_76ae973d72_b.jpg	0.80040741	Nelumbo nucifera	East Indian lotus	0	All Rights Reserved	https://www.flickr.com/photos/76994633@N05/14675254006	Yes	TRUE	TRUE	Family;Genus;Species	Neophyte	Introduced	TRUE	TRUE	FALSE	FALSE
5653087796	55173587@N08		10/04/2011	51.4465	-0.085	https://live.staticflickr.com/5064/5653087796_a63ac3fc28_m.jpg	https://live.staticflickr.com/5064/5653087796_a63ac3fc28_b.jpg	0.460010201	Fritillaria imperialis	Crown imperial	0	All Rights Reserved	https://www.flickr.com/photos/55173587@N08/5653087796	Yes	TRUE	TRUE	Family;Genus;Species	Neophyte	Introduced	TRUE	FALSE	FALSE	FALSE
26830723016	24931307@N04	Winter Gardening	15/02/2016	51.527717	-0.151606	https://live.staticflickr.com/7271/26830723016_192a629897_m.jpg	https://live.staticflickr.com/7271/26830723016_192a629897_b.jpg	0.220857337	Acorus calamus	Calamus	0	All Rights Reserved	https://www.flickr.com/photos/24931307@N04/26830723016	Yes	FALSE	TRUE		Neophyte	Introduced	TRUE	FALSE	FALSE	FALSE	Looks like a rose garden!	Rosa sp.
8753922994	79922162@N03	Vivian Orchid, \Orchids @ KEW Festival\\ (9 February 2013 to 10 March 2013) (Part 3 of 3)\\\	16/02/2013	51.478215	-0.292468	https://live.staticflickr.com/3687/8753922994_204e7841d3_m.jpg	https://live.staticflickr.com/3687/8753922994_204e7841d3_b.jpg	0.732728839	Phalaenopsis spp.	NA	0	All Rights Reserved	https://www.flickr.com/photos/79922162@N03/8753922994	Yes	TRUE	TRUE	Family;Genus	Neophyte	Introduced	TRUE	TRUE	FALSE	FALSE
4596611904	32282722@N08	Flower power II	09/05/2010	51.510869	-0.098973	https://live.staticflickr.com/1278/4596611904_d285bcd3bb_m.jpg	NA	0.144979209	Centaurium pulchellum	Branched centaury	0	All Rights Reserved	https://www.flickr.com/photos/32282722@N08/4596611904	Yes	TRUE	TRUE		Neophyte	Introduced	TRUE	FALSE	FALSE	FALSE		Tulipa sp.
5599052302	23985194@N06	Spring Colour	06/04/2011	51.504588	-0.160095	https://live.staticflickr.com/5144/5599052302_812bf734e7_m.jpg	https://live.staticflickr.com/5144/5599052302_812bf734e7_b.jpg	0.804435432	Primula vulgaris	Primrose	0	All Rights Reserved	https://www.flickr.com/photos/23985194@N06/5599052302	Yes	TRUE	TRUE	Family;Genus	Neophyte	Introduced	TRUE	FALSE	FALSE	FALSE		Primula x polyanthus
5137638597	46311002@N05	Rosa 'Kew Gardens', Kew Gardens, London	05/09/2010	51.483247	-0.290461	https://live.staticflickr.com/4131/5137638597_7b67715619_m.jpg	https://live.staticflickr.com/4131/5137638597_7b67715619_b.jpg	0.376987755	Rosa moschata	Musk rose	0	All Rights Reserved	https://www.flickr.com/photos/46311002@N05/5137638597	Yes	TRUE	TRUE	Family;Genus	Neophyte	Introduced	TRUE	FALSE	FALSE	FALSE	Species name in photo title	Rosa cv. 'Kew Gardens'
17264567401	131216164@N08		25/04/2015	51.492138	-0.16787	https://live.staticflickr.com/8709/17264567401_ae41856a55_m.jpg	https://live.staticflickr.com/8709/17264567401_ae41856a55_b.jpg	0.09136042	Lysichiton americanus	Western Skunk Cabbage	0	All Rights Reserved	https://www.flickr.com/photos/131216164@N08/17264567401	Yes	TRUE	TRUE	Family	Neophyte	Introduced	TRUE	FALSE	FALSE	FALSE		Calla sp.
3497485276	79653482@N00	London - April 2009	18/04/2009	51.502311	-0.203601	https://live.staticflickr.com/3381/3497485276_c48d64bc63_m.jpg	https://live.staticflickr.com/3381/3497485276_c48d64bc63_b.jpg	0.32848239	Duchesnea indica	Indian strawberry	1	Attribution-NonCommercial-ShareAlike License	https://www.flickr.com/photos/79653482@N00/3497485276	Yes	TRUE	TRUE	Family;Genus;Species	Neophyte	Introduced	TRUE	FALSE	FALSE	FALSE
15042428599	38848642@N00	Poppies	09/09/2014	51.508021	-0.07626	https://live.staticflickr.com/3844/15042428599_437280344e_m.jpg	https://live.staticflickr.com/3844/15042428599_437280344e_b.jpg	0.101602867	Acer palmatum	Japanese maple	0	All Rights Reserved	https://www.flickr.com/photos/38848642@N00/15042428599	No	FALSE	FALSE		NA	NA	FALSE	FALSE	TRUE	FALSE	Tower London poppies	NA
9370485261	58502202@N07	P i n k & Y e l l o #vscocam #645pro #rose #pretty #flower #pink #yellow #nature #roses #ighype #ink361 #instagood	26/07/2013	51.527792	-0.081179	https://live.staticflickr.com/7425/9370485261_6f0b70c53c_m.jpg	NA	0.48753053	Rosa spp.	Rose	0	All Rights Reserved	https://www.flickr.com/photos/58502202@N07/9370485261	Yes	TRUE	TRUE	Family;Genus	Neophyte	Introduced	TRUE	FALSE	FALSE	FALSE
3357349391	24919119@N00	Turd	15/03/2009	51.50201	-0.13397	https://live.staticflickr.com/3609/3357349391_57a3ecfc2b_m.jpg	https://live.staticflickr.com/3609/3357349391_57a3ecfc2b_b.jpg	0.294050008	Crocus vernus	Spring crocus	0	All Rights Reserved	https://www.flickr.com/photos/24919119@N00/3357349391	No	TRUE	TRUE	Family;Genus;Species	Neophyte	Introduced	TRUE	FALSE	FALSE	FALSE
2407649456	23586209@N03	Portuguese chrysoberyl jewellery	08/04/2008	51.519498	-0.125602	https://live.staticflickr.com/3013/2407649456_69ac4e61dd_m.jpg	NA	0.058095537	Maclura pomifera	Osage orange	2	Attribution-NonCommercial License	https://www.flickr.com/photos/23586209@N03/2407649456	No	FALSE	FALSE		NA	NA	FALSE	FALSE	FALSE	FALSE	Jewellery	NA
30596877938	8225010@N03		31/08/2018	51.481091	-0.29082	https://live.staticflickr.com/1885/30596877938_b471480485_m.jpg	https://live.staticflickr.com/1885/30596877938_b471480485_b.jpg	0.38962698	Nymphaea odorata	Fragrant water-lily	0	All Rights Reserved	https://www.flickr.com/photos/8225010@N03/30596877938	Yes	TRUE	TRUE	Family;Genus;Species	Neophyte	Introduced	TRUE	TRUE	FALSE	FALSE
4960150302	20194040@N00	Boy Soldiers	02/09/2010	51.524809	-0.083116	https://live.staticflickr.com/4153/4960150302_0d703ce56e_m.jpg	https://live.staticflickr.com/4153/4960150302_0d703ce56e_b.jpg	0.034964949	Schlumbergera truncata	Thanksgiving cactus	0	All Rights Reserved	https://www.flickr.com/photos/20194040@N00/4960150302	No	FALSE	FALSE		NA	NA	FALSE	FALSE	TRUE	FALSE	Artwork	NA
7230298240	16999050@N00	Beautiful Crocuses (1), The Royal Botanic Gardens, KEW, London @ 10 March 2012 (Part 2 of 2)	20/05/2012	51.478135	-0.291695	https://live.staticflickr.com/8146/7230298240_63a79d90c3_m.jpg	https://live.staticflickr.com/8146/7230298240_63a79d90c3_b.jpg	0.527197123	Crocus vernus	Spring crocus	0	All Rights Reserved	https://www.flickr.com/photos/16999050@N00/7230298240	Yes	TRUE	TRUE	Family;Genus;Species	Neophyte	Introduced	TRUE	FALSE	FALSE	FALSE
6952443407	46311002@N05	Kew Gardens	05/05/2010	51.481847	-0.289582	https://live.staticflickr.com/7176/6952443407_27e5db4f5d_m.jpg	https://live.staticflickr.com/7176/6952443407_27e5db4f5d_b.jpg	0.174335375	Corydalis solida	Bird-in-a-bush	0	All Rights Reserved	https://www.flickr.com/photos/46311002@N05/6952443407	Yes	TRUE	TRUE	Family;Genus;Species	Neophyte	Introduced	TRUE	FALSE	FALSE	FALSE
6331429979	34626423@N02	Aechmea 'Primera'	09/11/2011	51.481663	-0.290439	https://live.staticflickr.com/6218/6331429979_7ae32a061d_m.jpg	https://live.staticflickr.com/6218/6331429979_7ae32a061d_b.jpg	0.466351599	Aechmea fasciata	Urnplant	1	Attribution-NonCommercial-ShareAlike License	https://www.flickr.com/photos/34626423@N02/6331429979	Yes	TRUE	TRUE	Family;Genus;Species	Neophyte	Introduced	TRUE	TRUE	FALSE	FALSE	Photo is of a named cv., but apparently this is classified within A. fasciata
14275962064	28752865@N08	RHS Chelsea Flower Show 2014	23/05/2014	51.486313	-0.155847	https://live.staticflickr.com/3722/14275962064_ee537e54df_m.jpg	https://live.staticflickr.com/3722/14275962064_ee537e54df_b.jpg	0.075784616	Viola x wittrockiana	Garden Pansy	4	Attribution License	https://www.flickr.com/photos/28752865@N08/14275962064	Yes	FALSE	TRUE		Neophyte	Introduced	TRUE	FALSE	FALSE	FALSE		Iris sp.
6018283030	12608538@N03		07/08/2011	51.529833	-0.068667	https://live.staticflickr.com/6022/6018283030_3475c4fc79_m.jpg	https://live.staticflickr.com/6022/6018283030_3475c4fc79_b.jpg	0.076984003	Quercus ilex	Evergreen oak	0	All Rights Reserved	https://www.flickr.com/photos/12608538@N03/6018283030	No	FALSE	FALSE		NA	NA	FALSE	FALSE	FALSE	FALSE	Plants only in background	NA
10624089274	43499552@N03	Red Beauty	02/11/2013	51.45814	-0.062692	https://live.staticflickr.com/3746/10624089274_3a1388be15_m.jpg	NA	0.174005851	Euonymus alatus	Burningbush	0	All Rights Reserved	https://www.flickr.com/photos/43499552@N03/10624089274	Yes	TRUE	TRUE		Neophyte	Introduced	TRUE	FALSE	FALSE	FALSE		Acer palmatum
17289255994	131736725@N08	DSC03777	24/05/2013	51.486213	-0.155053	https://live.staticflickr.com/8807/17289255994_90eea843e9_m.jpg	https://live.staticflickr.com/8807/17289255994_90eea843e9_b.jpg	0.033477969	Saxifraga geranioides	NA	0	All Rights Reserved	https://www.flickr.com/photos/131736725@N08/17289255994	Yes	TRUE	TRUE		Neophyte	Introduced	TRUE	FALSE	FALSE	FALSE		Aquilegia vulgaris
7157668810	46311002@N05	Purple Cone Flower, (Echinacea Purpurea 'Ruby Giant'), KewGardens	05/09/2010	51.482639	-0.289227	https://live.staticflickr.com/7094/7157668810_6daf4ac8fb_m.jpg	https://live.staticflickr.com/7094/7157668810_6daf4ac8fb_b.jpg	0.53632319	Echinacea purpurea	Eastern purple-coneflower	0	All Rights Reserved	https://www.flickr.com/photos/46311002@N05/7157668810	Yes	TRUE	TRUE	Family;Genus;Species	Neophyte	Introduced	TRUE	FALSE	FALSE	FALSE
6335268731	15543646@N02	DSC07510	07/11/2011	51.5	-0.1167	https://live.staticflickr.com/6239/6335268731_0af46c9429_m.jpg	https://live.staticflickr.com/6239/6335268731_0af46c9429_b.jpg	0.135817945	Quercus ilex	Evergreen oak	0	All Rights Reserved	https://www.flickr.com/photos/15543646@N02/6335268731	Yes	FALSE	FALSE		NA	NA	FALSE	FALSE	FALSE	FALSE	General park shot	NA
14294696136	31962506@N07	Chelsea Flower Show, 2014	21/05/2014	51.486674	-0.156598	https://live.staticflickr.com/3745/14294696136_89d9519be4_m.jpg	https://live.staticflickr.com/3745/14294696136_89d9519be4_b.jpg	0.077837348	Azolla caroliniana	Mosquito fern	0	All Rights Reserved	https://www.flickr.com/photos/31962506@N07/14294696136	No	FALSE	FALSE		NA	NA	FALSE	FALSE	TRUE	FALSE	Floral dresses	NA
2355995773	61416618@N00	DSC_1996	22/03/2008	51.481924	-0.28934	https://live.staticflickr.com/3293/2355995773_9ddb3952e2_m.jpg	https://live.staticflickr.com/3293/2355995773_9ddb3952e2_b.jpg	0.110777393	Geranium robertianum	Mountain geranium	3	Attribution-NonCommercial-NoDerivs License	https://www.flickr.com/photos/61416618@N00/2355995773	Yes	TRUE	TRUE	Family;Genus	Neophyte	Introduced	TRUE	FALSE	FALSE	FALSE	Not G. robertianum	Geranium sp.
19981020205	28832703@N00	Garden Time At The Shard	06/07/2015	51.504912	-0.086294	https://live.staticflickr.com/3768/19981020205_4a9fb2ed18_m.jpg	https://live.staticflickr.com/3768/19981020205_4a9fb2ed18_b.jpg	0.007046816	Celosia argentea	Silver cock's comb	0	All Rights Reserved	https://www.flickr.com/photos/28832703@N00/19981020205	No	FALSE	TRUE		Neophyte	Introduced	TRUE	TRUE	FALSE	FALSE		Pelargonium sp.
17011671452	39744383@N00	IMG_20150401_134036	01/04/2015	51.490766	-0.126964	https://live.staticflickr.com/7617/17011671452_f71353e07c_m.jpg	https://live.staticflickr.com/7617/17011671452_f71353e07c_b.jpg	0.997249901	Lamium flexuosum	NA	0	All Rights Reserved	https://www.flickr.com/photos/39744383@N00/17011671452	Yes	TRUE	TRUE	Family;Genus	Archaeophyte	Spontaneous	FALSE	FALSE	FALSE	FALSE		Lamium album
7146784423	24232779@N00	standards-next_28.05.2011_2310	28/05/2011	51.517011	-0.125095	https://live.staticflickr.com/7252/7146784423_fae1e7ddea_m.jpg	https://live.staticflickr.com/7252/7146784423_fae1e7ddea_b.jpg	0.022681884	Sonchus oleraceus	Common sowthistle	3	Attribution-NonCommercial-NoDerivs License	https://www.flickr.com/photos/24232779@N00/7146784423	No	FALSE	TRUE	Family	Neophyte	Introduced	TRUE	TRUE	FALSE	FALSE		Gerbera sp.
14273759314	28752865@N08	RHS Chelsea Flower Show 2014	23/05/2014	51.486313	-0.155847	https://live.staticflickr.com/5580/14273759314_9ae23021f7_m.jpg	https://live.staticflickr.com/5580/14273759314_9ae23021f7_b.jpg	0.11319305	Celosia argentea	Abanico	4	Attribution License	https://www.flickr.com/photos/28752865@N08/14273759314	Yes	FALSE	TRUE		Neophyte	Introduced	TRUE	FALSE	FALSE	FALSE		Drimea sp.
5770085120	45175936@N06	HIP_328211276.825109	27/05/2011	51.485833	-0.155167	https://live.staticflickr.com/3353/5770085120_be7a1f3f3b_m.jpg	https://live.staticflickr.com/3353/5770085120_be7a1f3f3b_b.jpg	0.007092314	Ranunculus asiaticus	Persian buttercup	0	All Rights Reserved	https://www.flickr.com/photos/45175936@N06/5770085120	No	FALSE	FALSE		NA	NA	FALSE	FALSE	FALSE	FALSE	Sculpture	NA
1468596021	95807136@N00	Pink sapphire vine ring with original design drawing	01/10/2007	51.521207	-0.20433	https://live.staticflickr.com/1314/1468596021_a42d3c8a85_m.jpg	https://live.staticflickr.com/1314/1468596021_a42d3c8a85_b.jpg	0.030322429	Berardia lanuginosa	NA	0	All Rights Reserved	https://www.flickr.com/photos/95807136@N00/1468596021	No	FALSE	FALSE		NA	NA	FALSE	TRUE	FALSE	FALSE	Jewellery	NA
5388061084	46311002@N05	Tropical Extravaganza 2010, Kew Gardens, London	02/03/2010	51.481643	-0.290483	https://live.staticflickr.com/5215/5388061084_93964b497b_m.jpg	https://live.staticflickr.com/5215/5388061084_93964b497b_b.jpg	0.809339345	Cymbidium spp.	NA	0	All Rights Reserved	https://www.flickr.com/photos/46311002@N05/5388061084	Yes	TRUE	TRUE	Family;Genus	Neophyte	Introduced	TRUE	TRUE	FALSE	FALSE
48057346267	16176711@N02	honey bee on lemon thyme	05/06/2019	51.482364	-0.289281	https://live.staticflickr.com/65535/48057346267_888dca8e5a_m.jpg	https://live.staticflickr.com/65535/48057346267_888dca8e5a_b.jpg	0.08672186	Thymus pulegioides	Large thyme	0	All Rights Reserved	https://www.flickr.com/photos/16176711@N02/48057346267	Yes	TRUE	TRUE	Family;Genus	Neophyte	Introduced	TRUE	FALSE	FALSE	FALSE	Name in caption	Thymus x citriodorus
33058435845	88078350@N06	Money Plant ( Jade Plant )	22/02/2017	51.481155	-0.290665	https://live.staticflickr.com/2039/33058435845_acfc34c10e_m.jpg	https://live.staticflickr.com/2039/33058435845_acfc34c10e_b.jpg	0.482952446	Crassula ovata	Japanese rubberplant	0	All Rights Reserved	https://www.flickr.com/photos/88078350@N06/33058435845	Yes	TRUE	TRUE	Family;Genus;Species	Neophyte	Introduced	TRUE	TRUE	FALSE	FALSE
3701580737	7474338@N04	london 409	07/05/2009	51.571381	-0.169118	https://live.staticflickr.com/3440/3701580737_e9109ff2e7_m.jpg	https://live.staticflickr.com/3440/3701580737_e9109ff2e7_b.jpg	0.570372939	Rhododendron spp.	Tropical Rhododendron	3	Attribution-NonCommercial-NoDerivs License	https://www.flickr.com/photos/7474338@N04/3701580737	Yes	TRUE	TRUE	Family;Genus	Neophyte	Introduced	TRUE	FALSE	FALSE	FALSE
35378501995	93627169@N00	spiky	31/07/2016	51.502113	-0.183445	https://live.staticflickr.com/4210/35378501995_81ee50ff47_m.jpg	https://live.staticflickr.com/4210/35378501995_81ee50ff47_b.jpg	0.522490799	Cynara cardunculus	Spanish artichoke	0	All Rights Reserved	https://www.flickr.com/photos/93627169@N00/35378501995	Yes	TRUE	TRUE	Family;Genus;Species	Neophyte	Introduced	TRUE	FALSE	FALSE	FALSE
35861123812	22694662@N06	Not Many Takers	05/06/2017	51.508652	-0.101634	https://live.staticflickr.com/4294/35861123812_8db27a965b_m.jpg	https://live.staticflickr.com/4294/35861123812_8db27a965b_b.jpg	0.06325566	Quercus ilex	Evergreen oak	0	All Rights Reserved	https://www.flickr.com/photos/22694662@N06/35861123812	No	FALSE	FALSE		NA	NA	FALSE	FALSE	FALSE	FALSE	Plants in distance only	NA
14882882090	94309337@N00	Poppies 15	27/08/2014	51.508602	-0.077953	https://live.staticflickr.com/3876/14882882090_cdc90d857d_m.jpg	https://live.staticflickr.com/3876/14882882090_cdc90d857d_b.jpg	0.123168327	Chaenomeles japonica	Flowering-quince	0	All Rights Reserved	https://www.flickr.com/photos/94309337@N00/14882882090	No	FALSE	FALSE		NA	NA	FALSE	FALSE	TRUE	FALSE	Tower of London poppies	NA
35923934552	98945896@N00	Kensington Gardens	22/07/2017	51.503494	-0.174848	https://live.staticflickr.com/4325/35923934552_641e3cb41e_m.jpg	https://live.staticflickr.com/4325/35923934552_641e3cb41e_b.jpg	0.300355703	Magnolia grandiflora	Bull bay	0	All Rights Reserved	https://www.flickr.com/photos/98945896@N00/35923934552	Yes	TRUE	TRUE	Family;Genus;Species	Neophyte	Introduced	TRUE	FALSE	FALSE	FALSE
6347292538	81913114@N00	043 London England Regents Park Queen Mary's Rose Garden 789	23/09/2011	51.526955	-0.152628	https://live.staticflickr.com/6052/6347292538_100e3656d3_m.jpg	https://live.staticflickr.com/6052/6347292538_100e3656d3_b.jpg	0.072885379	Hypericum lanceolatum	NA	0	All Rights Reserved	https://www.flickr.com/photos/81913114@N00/6347292538	Yes	TRUE	TRUE		Neophyte	Introduced	TRUE	FALSE	FALSE	FALSE		Rosa sp.
38480758001	8309296@N07	Spikey Dipsacus	22/10/2017	51.560117	-0.109412	https://live.staticflickr.com/4561/38480758001_9b689535d7_m.jpg	https://live.staticflickr.com/4561/38480758001_9b689535d7_b.jpg	0.96578598	Dipsacus fullonum	Common teasel	0	All Rights Reserved	https://www.flickr.com/photos/8309296@N07/38480758001	Yes	TRUE	TRUE	Family;Genus;Species	Native	Unknown	FALSE	FALSE	FALSE	FALSE
6795393743	46311002@N05	Tropical Extravaganza 2012, Kew Gardens	29/01/2012	51.481603	-0.290429	https://live.staticflickr.com/7169/6795393743_3db17e30ca_m.jpg	https://live.staticflickr.com/7169/6795393743_3db17e30ca_b.jpg	0.755238175	Phalaenopsis spp.	NA	0	All Rights Reserved	https://www.flickr.com/photos/46311002@N05/6795393743	Yes	TRUE	TRUE	Family;Genus	Neophyte	Introduced	TRUE	TRUE	FALSE	FALSE
7011546617	31383112@N05	Kew March 2012	24/03/2012	51.480006	-0.293734	https://live.staticflickr.com/7110/7011546617_37c5f2fb37_m.jpg	https://live.staticflickr.com/7110/7011546617_37c5f2fb37_b.jpg	0.823133111	Prunus avium	Mazzard cherry	0	All Rights Reserved	https://www.flickr.com/photos/31383112@N05/7011546617	Yes	TRUE	TRUE	Family;Genus	Neophyte	Introduced	TRUE	FALSE	FALSE	FALSE		Prunus sp.
7285002664	46311002@N05	Lady Brigg's Morning Glory, (Ipomoea Horsfalliae var. Briggsii), Kew Gardens	08/01/2011	51.481636	-0.290622	https://live.staticflickr.com/7089/7285002664_d0d270c09d_m.jpg	https://live.staticflickr.com/7089/7285002664_d0d270c09d_b.jpg	0.21213074	Hibiscus moscheutos	Mallow-rose	0	All Rights Reserved	https://www.flickr.com/photos/46311002@N05/7285002664	Yes	TRUE	TRUE		Neophyte	Introduced	TRUE	TRUE	FALSE	FALSE	Species name in photo title	Ipomoea horsfalliae var. briggsii
5716418488	12608538@N03		13/05/2011	51.480666	-0.289334	https://live.staticflickr.com/2639/5716418488_c81d756459_m.jpg	https://live.staticflickr.com/2639/5716418488_c81d756459_b.jpg	0.211585835	Anemone alpina	Alpine Pasqueflower	0	All Rights Reserved	https://www.flickr.com/photos/12608538@N03/5716418488	Yes	TRUE	TRUE		Neophyte	Introduced	TRUE	FALSE	FALSE	FALSE		Paeonia sp.
7575484010	28752865@N08	BT Artbox - About a Child: The New Elizabethan Knot Garden	12/07/2012	51.52357	-0.080187	https://live.staticflickr.com/8149/7575484010_9e69059069_m.jpg	https://live.staticflickr.com/8149/7575484010_9e69059069_b.jpg	0.306934267	Chrysanthemum morifolium	Florist's daisy	4	Attribution License	https://www.flickr.com/photos/28752865@N08/7575484010	Yes	FALSE	FALSE		NA	NA	TRUE	TRUE	TRUE	FALSE	Flower arrangement	NA
6792333357	26196286@N02	� 2010 Karen Curtis, All Rights Reserved	28/08/2010	51.476769	-0.235551	https://live.staticflickr.com/7160/6792333357_44e99bf470_m.jpg	NA	0.182659984	Arnica montana	European arnica	0	All Rights Reserved	https://www.flickr.com/photos/26196286@N02/6792333357	Yes	TRUE	TRUE	Family;Genus;Species	Neophyte	Introduced	TRUE	FALSE	FALSE	FALSE
8266228778	37439640@N05	Kew Gardens 59	31/07/2011	51.4781	-0.2974	https://live.staticflickr.com/8068/8266228778_a25b6a915b_m.jpg	https://live.staticflickr.com/8068/8266228778_a25b6a915b_b.jpg	0.794098973	Nymphaea alba	White water-lily	0	All Rights Reserved	https://www.flickr.com/photos/37439640@N05/8266228778	Yes	TRUE	TRUE	Family;Genus	Neophyte	Introduced	TRUE	FALSE	FALSE	FALSE		Nymphaea sp.
36749082664	20908775@N04	Up 'n Up	28/08/2017	51.568341	-0.1871	https://live.staticflickr.com/4461/36749082664_e6cfc57188_m.jpg	https://live.staticflickr.com/4461/36749082664_e6cfc57188_b.jpg	0.21173349	Veronicastrum virginicum	Culver's-root	0	All Rights Reserved	https://www.flickr.com/photos/20908775@N04/36749082664	Yes	TRUE	TRUE		Neophyte	Introduced	TRUE	FALSE	FALSE	FALSE		?
483183262	75336387@N00	blue and gold	22/04/2007	51.473771	-0.302435	https://live.staticflickr.com/219/483183262_085170e90a_m.jpg	https://live.staticflickr.com/219/483183262_085170e90a_b.jpg	0.134038106	Hyacinthoides non-scripta	Wood-hyacinth	0	All Rights Reserved	https://www.flickr.com/photos/75336387@N00/483183262	Yes	TRUE	TRUE	Family;Genus;Species	Native	Spontaneous	FALSE	FALSE	FALSE	FALSE
33606797596	24619268@N02	Flowers, The White House, Richmond Park	25/03/2017	51.445769	-0.294635	https://live.staticflickr.com/2818/33606797596_3f891bc662_m.jpg	https://live.staticflickr.com/2818/33606797596_3f891bc662_b.jpg	0.800624073	Anemone apennina	Blue Anemone	0	All Rights Reserved	https://www.flickr.com/photos/24619268@N02/33606797596	Yes	TRUE	TRUE	Family;Genus;Species	Neophyte	Introduced	TRUE	FALSE	FALSE	FALSE
8482289127	76994633@N05	Brassocattleya, Princess of Wales Conservatory, \Orchids @ KEW Festival\\ @ 16 February 2013 (1)\\\	16/02/2013	51.478603	-0.291867	https://live.staticflickr.com/8514/8482289127_d921484a89_m.jpg	https://live.staticflickr.com/8514/8482289127_d921484a89_b.jpg	0.12098293	Cattleya trianae	Christmas orchid	0	All Rights Reserved	https://www.flickr.com/photos/76994633@N05/8482289127	Yes	TRUE	TRUE	Family;Genus	Neophyte	Introduced	TRUE	TRUE	FALSE	FALSE
2967435199	29802612@N06	Fitzroy's	08/10/2008	51.541271	-0.157461	https://live.staticflickr.com/3165/2967435199_33bf054edb_m.jpg	NA	0.033175584	Ranunculus asiaticus	Persian buttercup	0	All Rights Reserved	https://www.flickr.com/photos/29802612@N06/2967435199	Yes	TRUE	TRUE		Neophyte	Introduced	TRUE	FALSE	FALSE	FALSE		Rosa sp.
8575061194	29111130@N04	Rhododendron scopulorum	17/03/2013	51.474732	-0.295482	https://live.staticflickr.com/8098/8575061194_fe39fa66c9_m.jpg	https://live.staticflickr.com/8098/8575061194_fe39fa66c9_b.jpg	0.151485592	Rhododendron maximum	Great rhododendron	0	All Rights Reserved	https://www.flickr.com/photos/29111130@N04/8575061194	Yes	TRUE	TRUE	Family;Genus	Neophyte	Introduced	TRUE	TRUE	FALSE	FALSE	Species in photo title	Rhododendron scopulorum
5715850203	12608538@N03		13/05/2011	51.481	-0.289	https://live.staticflickr.com/2048/5715850203_90336fa55a_m.jpg	https://live.staticflickr.com/2048/5715850203_90336fa55a_b.jpg	0.336558521	Paeonia mascula	Coral peony	0	All Rights Reserved	https://www.flickr.com/photos/12608538@N03/5715850203	Yes	TRUE	TRUE	Family;Genus	Neophyte	Introduced	TRUE	FALSE	FALSE	FALSE		Paeonia sp.
8686861216	22649073@N08	X20 Macro Test	25/04/2013	51.502999	-0.020213	https://live.staticflickr.com/8117/8686861216_057153c9d4_m.jpg	https://live.staticflickr.com/8117/8686861216_057153c9d4_b.jpg	0.040661555	Zamioculcas zamiifolia	ZZ Plant	0	All Rights Reserved	https://www.flickr.com/photos/22649073@N08/8686861216	Yes	TRUE	TRUE		Native	Introduced	TRUE	FALSE	FALSE	FALSE		Buxus sp.
17386023289	19215371@N00		03/05/2015	51.479605	-0.292575	https://live.staticflickr.com/8738/17386023289_d98659ed8e_m.jpg	https://live.staticflickr.com/8738/17386023289_d98659ed8e_b.jpg	0.250955582	Amaryllis belladonna	Easter-lily	0	All Rights Reserved	https://www.flickr.com/photos/19215371@N00/17386023289	Yes	TRUE	TRUE		Neophyte	Introduced	TRUE	FALSE	FALSE	FALSE		Tulipa sp.
2384433037	72756393@N00	The Connaught Hotel, London	31/03/2008	51.510091	-0.149559	https://live.staticflickr.com/2060/2384433037_44acf1882d_m.jpg	https://live.staticflickr.com/2060/2384433037_44acf1882d_b.jpg	0.039205112	Hippeastrum puniceum	Barbados lily	0	All Rights Reserved	https://www.flickr.com/photos/72756393@N00/2384433037	Yes	TRUE	TRUE		Neophyte	Introduced	TRUE	TRUE	FALSE	FALSE	Flower arrangement	?
3282348363	65917284@N00		15/02/2009	51.481676	-0.290622	https://live.staticflickr.com/3343/3282348363_5cb394236e_m.jpg	https://live.staticflickr.com/3343/3282348363_5cb394236e_b.jpg	0.624442875	Codiaeum variegatum	Variegated Croton	1	Attribution-NonCommercial-ShareAlike License	https://www.flickr.com/photos/65917284@N00/3282348363	Yes	TRUE	TRUE	Family;Genus;Species	Neophyte	Introduced	TRUE	TRUE	FALSE	FALSE
14383217392	27045884@N05	Regent's Canal, London	08/06/2014	51.536018	-0.127415	https://live.staticflickr.com/2924/14383217392_226c16b911_m.jpg	https://live.staticflickr.com/2924/14383217392_226c16b911_b.jpg	0.023482975	Coreopsis nuecensis	Crown tickseed	0	All Rights Reserved	https://www.flickr.com/photos/27045884@N05/14383217392	Yes	FALSE	FALSE		NA	NA	TRUE	FALSE	FALSE	FALSE	Not obviously Coreopsis sp.	?
42544361831	33262235@N00	Kew Gardens	31/05/2018	51.474166	-0.295556	https://live.staticflickr.com/1742/42544361831_1e8148a584_m.jpg	https://live.staticflickr.com/1742/42544361831_1e8148a584_b.jpg	0.256082475	Gazania rigens	Treasure-flower	5	Attribution-ShareAlike License	https://www.flickr.com/photos/33262235@N00/42544361831	Yes	TRUE	TRUE	Family;Genus;Species	Neophyte	Introduced	TRUE	FALSE	FALSE	FALSE
14044859459	21228222@N00	Dandelion	03/05/2014	51.504	-0.17992	https://live.staticflickr.com/5592/14044859459_d0666ae8a6_m.jpg	https://live.staticflickr.com/5592/14044859459_d0666ae8a6_b.jpg	0.654293358	Taraxacum officinale	Common dandelion	0	All Rights Reserved	https://www.flickr.com/photos/21228222@N00/14044859459	Yes	TRUE	TRUE	Family;Genus;Species	Native	Spontaneous	FALSE	FALSE	FALSE	FALSE
22241547489	131537526@N05	#Hare #Krishna #Iskcon #London #Shringara #Arati 7 am #captured #from #Mayapur #tv 24.10.15 #jai #Guru #Dev #ki #jai #praphupad #ki	24/10/2015	51.515886	-0.132769	https://live.staticflickr.com/572/22241547489_f37bd1099b_m.jpg	NA	0.136362836	Musa � paradisiaca	French plantain	0	All Rights Reserved	https://www.flickr.com/photos/131537526@N05/22241547489	No	FALSE	FALSE		NA	NA	FALSE	TRUE	TRUE	FALSE	Statue	NA
17893102926	131736725@N08	DSC03266	24/05/2013	51.486213	-0.155053	https://live.staticflickr.com/8756/17893102926_0e8947f76a_m.jpg	https://live.staticflickr.com/8756/17893102926_0e8947f76a_b.jpg	0.514853597	Astrantia major	Astrantia	0	All Rights Reserved	https://www.flickr.com/photos/131736725@N08/17893102926	Yes	TRUE	TRUE	Family;Genus;Species	Neophyte	Introduced	TRUE	FALSE	FALSE	FALSE
7682575024	24389194@N00	2012-07-31 08.11.03.jpg	31/07/2012	51.509722	-0.044445	https://live.staticflickr.com/7256/7682575024_9b4d130e55_m.jpg	https://live.staticflickr.com/7256/7682575024_9b4d130e55_b.jpg	0.469293416	Rosa spp.	Rose	3	Attribution-NonCommercial-NoDerivs License	https://www.flickr.com/photos/24389194@N00/7682575024	Yes	TRUE	TRUE	Family;Genus	Neophyte	Introduced	TRUE	FALSE	FALSE	FALSE
5764294743	11904975@N00	David Austin Rose 3	26/05/2011	51.485736	-0.155332	https://live.staticflickr.com/5309/5764294743_6b0c246964_m.jpg	https://live.staticflickr.com/5309/5764294743_6b0c246964_b.jpg	0.199907452	Rosa agrestis	Fieldbriar	0	All Rights Reserved	https://www.flickr.com/photos/11904975@N00/5764294743	Yes	TRUE	TRUE	Family;Genus	Neophyte	Introduced	TRUE	FALSE	FALSE	FALSE		Rosa sp.
4195434326	77908327@N00	The Kitchen Garden at Kenwood, Hampstead Heath	18/12/2009	51.572185	-0.164392	https://live.staticflickr.com/2497/4195434326_2b2a013479_m.jpg	https://live.staticflickr.com/2497/4195434326_2b2a013479_b.jpg	0.047463141	Penstemon eatonii	Eaton's penstemon	0	All Rights Reserved	https://www.flickr.com/photos/77908327@N00/4195434326	Yes	TRUE	TRUE	Family;Genus;Species	Neophyte	Introduced	TRUE	FALSE	FALSE	FALSE
14729906458	28178879@N06	Kew 13-8-14 Palm House 9	13/08/2014	51.478908	-0.292334	https://live.staticflickr.com/5575/14729906458_50ba6ea896_m.jpg	https://live.staticflickr.com/5575/14729906458_50ba6ea896_b.jpg	0.19052425	Spathodea campanulata	African Tuliptree	0	All Rights Reserved	https://www.flickr.com/photos/28178879@N06/14729906458	Yes	FALSE	TRUE		Neophyte	Introduced	TRUE	FALSE	FALSE	FALSE		Dahlia sp.
8521820361	34261080@N02	London, Olympics 2013	02/03/2013	51.562745	-0.27985	https://live.staticflickr.com/8250/8521820361_6e153bc11d_m.jpg	https://live.staticflickr.com/8250/8521820361_6e153bc11d_b.jpg	0.007374934	Papaver argemone	Pale poppy	0	All Rights Reserved	https://www.flickr.com/photos/34261080@N02/8521820361	No	FALSE	TRUE		Neophyte	Introduced	TRUE	FALSE	FALSE	FALSE	Tree in background	Platanus sp.
8374566968	79567625@N07	Nymphaea Avalanche, Princess of Wales Conservatory, Royal KEW Gardens @ 9 September 2012 (3)	08/09/2012	51.477988	-0.291223	https://live.staticflickr.com/8376/8374566968_d1511edcbb_m.jpg	NA	0.069558941	Lathraea clandestina	Purple toothwort	0	All Rights Reserved	https://www.flickr.com/photos/79567625@N07/8374566968	Yes	TRUE	TRUE		Neophyte	Introduced	TRUE	FALSE	FALSE	FALSE	Name in photo title	Nymphaea 'Avalanche'
34924772225	144200695@N06	Roses	27/05/2017	51.481356	-0.158894	https://live.staticflickr.com/4245/34924772225_b8f393d370_m.jpg	https://live.staticflickr.com/4245/34924772225_b8f393d370_b.jpg	0.079628214	Cedrus deodara	Deodar	0	All Rights Reserved	https://www.flickr.com/photos/144200695@N06/34924772225	Yes	FALSE	TRUE		Neophyte	Introduced	TRUE	FALSE	FALSE	FALSE		Rosa sp.
24137086798	10147029@N08	St. Paul's Cathedral	24/05/2017	51.513403	-0.09878	https://live.staticflickr.com/4506/24137086798_7807fd993e_m.jpg	https://live.staticflickr.com/4506/24137086798_7807fd993e_b.jpg	0.115799286	Alcea rosea	Hollyhock	0	All Rights Reserved	https://www.flickr.com/photos/10147029@N08/24137086798	Yes	FALSE	TRUE		Neophyte	Introduced	TRUE	FALSE	FALSE	FALSE		Rosa sp.
48073797652	21353575@N05	Royal Botanic gardens , Kew	15/06/2019	51.482355	-0.292273	https://live.staticflickr.com/65535/48073797652_d5659f8c52_m.jpg	https://live.staticflickr.com/65535/48073797652_d5659f8c52_b.jpg	0.04456234	Xanthorrhoea glauca	Grass Tree	0	All Rights Reserved	https://www.flickr.com/photos/21353575@N05/48073797652	No	FALSE	FALSE		NA	NA	FALSE	FALSE	TRUE	FALSE	Sculpture	NA
26653451053	68432253@N04	Chelsea Flower Show 2016	24/05/2016	51.485747	-0.156089	https://live.staticflickr.com/7444/26653451053_f89666831e_m.jpg	https://live.staticflickr.com/7444/26653451053_f89666831e_b.jpg	0.263888896	Pelargonium zonale	Horseshoe geranium	0	All Rights Reserved	https://www.flickr.com/photos/68432253@N04/26653451053	Yes	FALSE	TRUE		Neophyte	Introduced	TRUE	TRUE	FALSE	FALSE	Several species identifiable from labels	Podophyllum peltatum
5306868247	49463684@N00	402	23/10/2010	51.514618	-0.101323	https://live.staticflickr.com/5281/5306868247_59c3d6c3b7_m.jpg	https://live.staticflickr.com/5281/5306868247_59c3d6c3b7_b.jpg	0.063985273	Globularia arabica	NA	0	All Rights Reserved	https://www.flickr.com/photos/49463684@N00/5306868247	Yes	FALSE	TRUE		Neophyte	Introduced	TRUE	TRUE	FALSE	FALSE		Rosa sp.
40050052172	43499552@N03	Peckham Rye Park	04/02/2018	51.459416	-0.063139	https://live.staticflickr.com/4612/40050052172_e9335789d7_m.jpg	https://live.staticflickr.com/4612/40050052172_e9335789d7_b.jpg	0.988110066	Galanthus plicatus	Snowdrop	0	All Rights Reserved	https://www.flickr.com/photos/43499552@N03/40050052172	Yes	TRUE	TRUE	Family;Genus;Species	Neophyte	Introduced	TRUE	TRUE	FALSE	FALSE
4511686598	49040364@N05	P1010703	10/04/2010	51.503814	-0.074479	https://live.staticflickr.com/2180/4511686598_79f45af43c_m.jpg	https://live.staticflickr.com/2180/4511686598_79f45af43c_b.jpg	0.128056124	Dianthus barbatus	Sweet-William	0	All Rights Reserved	https://www.flickr.com/photos/49040364@N05/4511686598	Yes	FALSE	TRUE		Neophyte	Introduced	TRUE	FALSE	FALSE	FALSE		Lilium sp.
9330257002	68462048@N03	P1050193.JPG	02/04/2011	51.528324	-0.148658	https://live.staticflickr.com/5450/9330257002_52cb80dff8_m.jpg	https://live.staticflickr.com/5450/9330257002_52cb80dff8_b.jpg	0.317671239	Cyclamen hederifolium	Sowbread	0	All Rights Reserved	https://www.flickr.com/photos/68462048@N03/9330257002	Yes	TRUE	TRUE		Neophyte	Introduced	TRUE	FALSE	FALSE	FALSE		Tulipa sp.
3677995819	9549670@N05	Royal Botanic Gardens - Kew - Order Beds and Rose Pergola	10/06/2009	51.480811	-0.289335	https://live.staticflickr.com/2634/3677995819_ff75646920_m.jpg	https://live.staticflickr.com/2634/3677995819_ff75646920_b.jpg	0.412456185	Lathyrus linifolius	Bitter-vetch	0	All Rights Reserved	https://www.flickr.com/photos/9549670@N05/3677995819	Yes	TRUE	TRUE	Family;Genus	Neophyte	Introduced	TRUE	FALSE	FALSE	FALSE		Lathyrus sp.
39408221592	53721792@N07	Happy Peeking Pair	26/08/2017	51.4802	-0.010385	https://live.staticflickr.com/4688/39408221592_7d7ac5d208_m.jpg	https://live.staticflickr.com/4688/39408221592_7d7ac5d208_b.jpg	0.869741261	Eschscholzia californica	California-poppy	0	All Rights Reserved	https://www.flickr.com/photos/53721792@N07/39408221592	Yes	TRUE	TRUE	Family;Genus;Species	Neophyte	Spontaneous	TRUE	FALSE	FALSE	FALSE
20563869252	61798879@N00	Chelsea Flower Show 2015	21/05/2015	51.485595	-0.153154	https://live.staticflickr.com/5627/20563869252_8037577216_m.jpg	https://live.staticflickr.com/5627/20563869252_8037577216_b.jpg	0.052168749	Reynoutria japonica	Japanese knotweed	0	All Rights Reserved	https://www.flickr.com/photos/61798879@N00/20563869252	Yes	FALSE	TRUE		Neophyte	Introduced	TRUE	FALSE	FALSE	FALSE	Many species in picture	Euphorbia sp.
28262738709	131537526@N05	#Hare #Krishna #Hare #Krishna #Krishna #Krishna #Hare #Hare, #Hare #Rama #Hare #Rama #Rama #Rama #Hare #Hare #Iskcon #london 27.1.18	31/01/2018	51.515886	-0.132769	https://live.staticflickr.com/4664/28262738709_0c3b9a01b8_m.jpg	https://live.staticflickr.com/4664/28262738709_0c3b9a01b8_b.jpg	0.016350599	Cephalotus follicularis	Albany-pitcherplant	0	All Rights Reserved	https://www.flickr.com/photos/131537526@N05/28262738709	No	FALSE	FALSE		NA	NA	FALSE	FALSE	TRUE	FALSE	Embroidered clothes	NA
38327787006	8225010@N03		08/11/2017	51.519547	-0.294303	https://live.staticflickr.com/4574/38327787006_740c419fe7_m.jpg	https://live.staticflickr.com/4574/38327787006_740c419fe7_b.jpg	0.268578231	Alstroemeria spp.	NA	0	All Rights Reserved	https://www.flickr.com/photos/8225010@N03/38327787006	Yes	TRUE	TRUE	Family;Genus	Neophyte	Introduced	TRUE	TRUE	FALSE	FALSE
48557052692	16031978@N05	London Japanese Garden Hammersmith Park	17/08/2019	51.509253	-0.227687	https://live.staticflickr.com/65535/48557052692_8e9028ed00_m.jpg	https://live.staticflickr.com/65535/48557052692_8e9028ed00_b.jpg	0.030488163	Viscum album	Mistletoe	0	All Rights Reserved	https://www.flickr.com/photos/16031978@N05/48557052692	IDK	FALSE	FALSE		NA	NA	FALSE	FALSE	FALSE	FALSE		NA
15591681820	93741154@N07	DSC_0664.jpg	11/11/2014	51.508641	-0.078126	https://live.staticflickr.com/5609/15591681820_aa8f0bf6ae_m.jpg	https://live.staticflickr.com/5609/15591681820_aa8f0bf6ae_b.jpg	0.265106738	Papaver orientale	Oriental poppy	0	All Rights Reserved	https://www.flickr.com/photos/93741154@N07/15591681820	No	FALSE	FALSE		NA	NA	FALSE	FALSE	TRUE	FALSE	Tower of London metal poppies	NA
25247436564	58414938@N00	GOC Walthamstow to Stratford 237: Queen Elizabeth Olympic Park flower beds	19/09/2015	51.539083	-0.012112	https://live.staticflickr.com/1670/25247436564_fb678a2a9a_m.jpg	https://live.staticflickr.com/1670/25247436564_fb678a2a9a_b.jpg	0.0570633	Brassica napus	Rape	5	Attribution-ShareAlike License	https://www.flickr.com/photos/58414938@N00/25247436564	Yes	FALSE	TRUE		Neophyte	Introduced	FALSE	FALSE	FALSE	FALSE	Many species in shot	Symphyotrichum sp.
5766585126	23586209@N03	Chelsea Flower Show 2011	24/05/2011	51.487609	-0.154237	https://live.staticflickr.com/2584/5766585126_f27357868a_m.jpg	https://live.staticflickr.com/2584/5766585126_f27357868a_b.jpg	0.122735217	Doronicum pardalianches	Great leopard's-bane	2	Attribution-NonCommercial License	https://www.flickr.com/photos/23586209@N03/5766585126	Yes	FALSE	TRUE		Neophyte	Introduced	TRUE	FALSE	FALSE	FALSE		Viola x wittrockiana
16984386929	23904101@N04	365-106 Pretty In Pink	16/04/2015	51.47722	-0.058493	https://live.staticflickr.com/7703/16984386929_d30db80e75_m.jpg	https://live.staticflickr.com/7703/16984386929_d30db80e75_b.jpg	0.217766285	Rosa damascena	Damask rose	0	All Rights Reserved	https://www.flickr.com/photos/23904101@N04/16984386929	Yes	TRUE	TRUE	Family	Neophyte	Introduced	TRUE	FALSE	FALSE	FALSE		Prunus sp.
134808990	79068672@N00	_IGP0278	26/03/2006	51.474767	-0.295472	https://live.staticflickr.com/53/134808990_ad454192a5_m.jpg	https://live.staticflickr.com/53/134808990_ad454192a5_b.jpg	0.939269364	Phalaenopsis spp.	NA	0	All Rights Reserved	https://www.flickr.com/photos/79068672@N00/134808990	Yes	TRUE	TRUE	Family;Genus	Neophyte	Introduced	TRUE	TRUE	FALSE	FALSE
521923737	37996649474@N01	IMG_4449	23/05/2007	51.48635	-0.15634	https://live.staticflickr.com/193/521923737_8049440781_m.jpg	https://live.staticflickr.com/193/521923737_8049440781_b.jpg	0.056206085	Zephyranthes rosea	Fairy-lily	5	Attribution-ShareAlike License	https://www.flickr.com/photos/37996649474@N01/521923737	Yes	FALSE	TRUE		Neophyte	Introduced	TRUE	FALSE	FALSE	FALSE		Lilium sp.
21984615062	31480362@N03	WP_20150614_032	14/06/2015	51.56855	-0.148353	https://live.staticflickr.com/5693/21984615062_06f704c873_m.jpg	https://live.staticflickr.com/5693/21984615062_06f704c873_b.jpg	0.470429659	Geranium x oxonianum	Druce's Crane's-bill	0	All Rights Reserved	https://www.flickr.com/photos/31480362@N03/21984615062	Yes	TRUE	TRUE	Family;Genus	Neophyte	Introduced	TRUE	FALSE	FALSE	FALSE	On balance, more likely to be this parent than the hybrid I think	Geranium endressii
5649608440	76512404@N00	Zombie Will & Kate	24/04/2011	51.503991	-0.118038	https://live.staticflickr.com/5106/5649608440_d227e77307_m.jpg	https://live.staticflickr.com/5106/5649608440_d227e77307_b.jpg	0.01489839	Viscum album	Mistletoe	0	All Rights Reserved	https://www.flickr.com/photos/76512404@N00/5649608440	No	FALSE	FALSE		NA	NA	FALSE	FALSE	FALSE	FALSE	Zombie wedding photo	NA
5426572462	43853699@N06	PETERSHAM NURSERY	06/02/2011	51.447133	-0.302445	https://live.staticflickr.com/5093/5426572462_80b7849283_m.jpg	https://live.staticflickr.com/5093/5426572462_80b7849283_b.jpg	0.472539842	Anemone nemorosa	Wood anemone	0	All Rights Reserved	https://www.flickr.com/photos/43853699@N06/5426572462	Yes	TRUE	TRUE	Family	Neophyte	Introduced	TRUE	FALSE	FALSE	FALSE		Helleborus sp.
6032190007	36453596@N06		27/07/2011	51.475429	-0.300321	https://live.staticflickr.com/6133/6032190007_f51948fc43_m.jpg	https://live.staticflickr.com/6133/6032190007_f51948fc43_b.jpg	0.877762914	Escallonia rubra	Redclaws	0	All Rights Reserved	https://www.flickr.com/photos/36453596@N06/6032190007	Yes	TRUE	TRUE	Family;Genus;Species	Neophyte	Introduced	TRUE	FALSE	FALSE	FALSE
8906999374	74805806@N08	Tell Me Why Do We Build Castles In The Sky?	26/05/2013	51.515333	-0.290834	https://live.staticflickr.com/2856/8906999374_09fc77d41b_m.jpg	https://live.staticflickr.com/2856/8906999374_09fc77d41b_b.jpg	0.750717998	Rosa chinensis	Bengal rose	0	All Rights Reserved	https://www.flickr.com/photos/74805806@N08/8906999374	Yes	TRUE	TRUE	Family;Genus	Neophyte	Introduced	TRUE	TRUE	FALSE	FALSE		Rosa sp.
7515673050	24329363@N00	Old clock and inscription in door, 1753 TPL or TLP.	21/06/2012	51.517579	-0.11148	https://live.staticflickr.com/8141/7515673050_4650ece02f_m.jpg	https://live.staticflickr.com/8141/7515673050_4650ece02f_b.jpg	0.044295527	Acanthophoenix rubra	Mascarene Islands cabbage palm	0	All Rights Reserved	https://www.flickr.com/photos/24329363@N00/7515673050	No	FALSE	TRUE		Neophyte	Introduced	TRUE	FALSE	FALSE	FALSE		Rosa sp.
4575509599	31474844@N02	free	27/04/2010	51.463333	-0.070667	https://live.staticflickr.com/3341/4575509599_284f0e56e4_m.jpg	https://live.staticflickr.com/3341/4575509599_284f0e56e4_b.jpg	0.115151689	Papaver orientale	Oriental poppy	0	All Rights Reserved	https://www.flickr.com/photos/31474844@N02/4575509599	No	FALSE	FALSE		NA	NA	FALSE	FALSE	TRUE	FALSE	Felt flower	NA
5578631373	7915360@N03	Jade vine, TropEx, Kew Gardens.JPG	05/02/2011	51.481737	-0.290537	https://live.staticflickr.com/5101/5578631373_9cb715aca4_m.jpg	https://live.staticflickr.com/5101/5578631373_9cb715aca4_b.jpg	0.930433869	Strongylodon macrobotrys	Jadevine	1	Attribution-NonCommercial-ShareAlike License	https://www.flickr.com/photos/7915360@N03/5578631373	Yes	TRUE	TRUE	Family;Genus;Species	Neophyte	Introduced	TRUE	TRUE	FALSE	FALSE
7158111893	66139643@N00	Dress detail	27/09/2007	51.496914	-0.173174	https://live.staticflickr.com/8013/7158111893_0c2b09e45c_m.jpg	NA	0.095827386	Abutilon pictum	Chinese-lantern	1	Attribution-NonCommercial-ShareAlike License	https://www.flickr.com/photos/66139643@N00/7158111893	No	FALSE	FALSE		NA	NA	FALSE	FALSE	TRUE	FALSE	Embroidery	NA
6308216949	34626423@N02	Callicarpa japonica	02/11/2011	51.471672	-0.297925	https://live.staticflickr.com/6225/6308216949_71c005c072_m.jpg	https://live.staticflickr.com/6225/6308216949_71c005c072_b.jpg	0.423033387	Callicarpa bodinieri	NA	1	Attribution-NonCommercial-ShareAlike License	https://www.flickr.com/photos/34626423@N02/6308216949	Yes	TRUE	TRUE	Family;Genus	Neophyte	Introduced	TRUE	FALSE	FALSE	FALSE	Name in photo title	Callicarpa japonica
47275571921	47046427@N03	Flowering Quince - Kew	25/02/2019	51.471502	-0.293973	https://live.staticflickr.com/7895/47275571921_a651644f80_m.jpg	https://live.staticflickr.com/7895/47275571921_a651644f80_b.jpg	0.699516058	Chaenomeles japonica	Flowering-quince	0	All Rights Reserved	https://www.flickr.com/photos/47046427@N03/47275571921	Yes	TRUE	TRUE	Family;Genus;Species	Neophyte	Introduced	TRUE	FALSE	FALSE	FALSE
535138387	8682454@N07	Chelsea-61	07/06/2007	51.486193	-0.157349	https://live.staticflickr.com/1382/535138387_94db18ca98_m.jpg	https://live.staticflickr.com/1382/535138387_94db18ca98_b.jpg	0.031019282	Pyrostegia venusta	Flamevine	0	All Rights Reserved	https://www.flickr.com/photos/8682454@N07/535138387	Yes	FALSE	FALSE		NA	NA	TRUE	FALSE	FALSE	FALSE	No species particularly clear	NA
5762128229	31996037@N05	Chelsea Flower Show 2011	26/05/2011	51.486687	-0.157005	https://live.staticflickr.com/3106/5762128229_4c012c424b_m.jpg	https://live.staticflickr.com/3106/5762128229_4c012c424b_b.jpg	0.760372102	Osmoxylon lineare	NA	0	All Rights Reserved	https://www.flickr.com/photos/31996037@N05/5762128229	Yes	TRUE	TRUE	Family;Genus;Species	Neophyte	Introduced	TRUE	TRUE	FALSE	FALSE
4090343977	39627107@N07	Clematis in a cottage garden	22/05/2009	51.487729	-0.153851	https://live.staticflickr.com/2801/4090343977_ed5d874f53_m.jpg	https://live.staticflickr.com/2801/4090343977_ed5d874f53_b.jpg	0.555995107	Clematis patens	NA	0	All Rights Reserved	https://www.flickr.com/photos/39627107@N07/4090343977	Yes	TRUE	TRUE	Family;Genus;Species	Neophyte	Introduced	TRUE	FALSE	FALSE	FALSE
14058411407	111121214@N07	P1020981	18/05/2014	51.458738	-0.142425	https://live.staticflickr.com/2900/14058411407_45aebe821b_m.jpg	https://live.staticflickr.com/2900/14058411407_45aebe821b_b.jpg	0.876288235	Bellis perennis	Daisy	0	All Rights Reserved	https://www.flickr.com/photos/111121214@N07/14058411407	Yes	TRUE	TRUE	Family;Genus;Species	Native	Spontaneous	FALSE	FALSE	FALSE	FALSE
9468859360	88078350@N06	\Purple Majesty\\ (Bullrush Millet)\\\	08/08/2013	51.501343	-0.20492	https://live.staticflickr.com/3686/9468859360_e93d732aa2_m.jpg	https://live.staticflickr.com/3686/9468859360_e93d732aa2_b.jpg	0.188401163	Phleum alpinum	Alpine timothy	0	All Rights Reserved	https://www.flickr.com/photos/88078350@N06/9468859360	Yes	TRUE	TRUE	Family	Neophyte	Introduced	TRUE	FALSE	FALSE	FALSE	name in title	Pennisetum glaucum 'purple majesty'
7157268616	46311002@N05	Kew Gardens	05/09/2010	51.481917	-0.290837	https://live.staticflickr.com/7229/7157268616_b8433b585c_m.jpg	https://live.staticflickr.com/7229/7157268616_b8433b585c_b.jpg	0.127156094	Oncidium dichromaticum	NA	0	All Rights Reserved	https://www.flickr.com/photos/46311002@N05/7157268616	Yes	TRUE	TRUE	Family	Neophyte	Introduced	TRUE	TRUE	FALSE	FALSE		Orchidaceae
33645767932	49585698@N04	St James's Park. London. 2 Apr'17	02/04/2017	51.501111	-0.133334	https://live.staticflickr.com/2861/33645767932_ee516e1d66_m.jpg	https://live.staticflickr.com/2861/33645767932_ee516e1d66_b.jpg	0.483572245	Tulipa gesneriana	Gesner's tulip	0	All Rights Reserved	https://www.flickr.com/photos/49585698@N04/33645767932	Yes	TRUE	TRUE	Family;Genus	Neophyte	Introduced	TRUE	TRUE	FALSE	FALSE		Tulipa sp.
42522457430	61798879@N00	RHS Chelsea Flower Show 2018	25/05/2018	51.487112	-0.152875	https://live.staticflickr.com/1890/42522457430_c2dcd0ec06_m.jpg	https://live.staticflickr.com/1890/42522457430_c2dcd0ec06_b.jpg	0.791544259	Geum coccineum	Scarlet Avens	0	All Rights Reserved	https://www.flickr.com/photos/61798879@N00/42522457430	Yes	TRUE	TRUE	Family;Genus;Species	Neophyte	Introduced	TRUE	FALSE	FALSE	FALSE
5721948749	58214673@N00	Kew Gardens - Rhododendron Dell	17/03/2009	51.479304	-0.301072	https://live.staticflickr.com/2596/5721948749_e69dbc6732_m.jpg	https://live.staticflickr.com/2596/5721948749_e69dbc6732_b.jpg	0.281416535	Rhododendron catawbiense	Catawba rhododendron	0	All Rights Reserved	https://www.flickr.com/photos/58214673@N00/5721948749	Yes	TRUE	TRUE	Family;Genus	Neophyte	Introduced	TRUE	FALSE	FALSE	FALSE		Rhododendron sp.
5426015133	43853699@N06	PETERSHAM NURSERY	06/02/2011	51.447133	-0.302445	https://live.staticflickr.com/5176/5426015133_f67d78790c_m.jpg	https://live.staticflickr.com/5176/5426015133_f67d78790c_b.jpg	0.125381902	Hamamelis virginiana	Witch-hazel	0	All Rights Reserved	https://www.flickr.com/photos/43853699@N06/5426015133	Yes	TRUE	TRUE	Family;Genus	Neophyte	Introduced	TRUE	FALSE	FALSE	FALSE	Possibly just cultivar of H. virginiana	Hamamelis sp.
6956043870	50456564@N06	IMG_4261.CR2	29/02/2012	51.512608	-0.083191	https://live.staticflickr.com/8162/6956043870_a0f18d1710_m.jpg	https://live.staticflickr.com/8162/6956043870_a0f18d1710_b.jpg	0.033221535	Delonix regia	Flamboyant	0	All Rights Reserved	https://www.flickr.com/photos/50456564@N06/6956043870	Yes	FALSE	TRUE		Neophyte	Introduced	TRUE	TRUE	FALSE	FALSE	Many species present	Tulipa sp.
13531167815	41087279@N00	DSCF4629 Patience from South Africa Havercourt London with Sun Flower	29/04/2004	51.549619	-0.164006	https://live.staticflickr.com/3676/13531167815_71c700964e_m.jpg	https://live.staticflickr.com/3676/13531167815_71c700964e_b.jpg	0.225889802	Helianthus annuus	Sunflower	0	All Rights Reserved	https://www.flickr.com/photos/41087279@N00/13531167815	No	FALSE	TRUE	Family;Genus;Species	Neophyte	Introduced	TRUE	TRUE	FALSE	FALSE
18619727800	76917657@N00	Park Square (5)	14/06/2015	51.524283	-0.146845	https://live.staticflickr.com/465/18619727800_be3e323fb8_m.jpg	https://live.staticflickr.com/465/18619727800_be3e323fb8_b.jpg	0.066787586	Heracleum mantegazzianum	Cartwheel-flower	0	All Rights Reserved	https://www.flickr.com/photos/76917657@N00/18619727800	Yes	FALSE	TRUE		Neophyte	Introduced	TRUE	FALSE	FALSE	FALSE	Many species identifiable	Rosa sp.
23688661276	49959666@N04	RUSSELL SQUARE PARK London	09/12/2015	51.522032	-0.12704	https://live.staticflickr.com/576/23688661276_6e73acce9f_m.jpg	https://live.staticflickr.com/576/23688661276_6e73acce9f_b.jpg	0.601741791	Narcissus pseudonarcissus	Tenby daffodil	0	All Rights Reserved	https://www.flickr.com/photos/49959666@N04/23688661276	Yes	TRUE	TRUE	Family;Genus	Neophyte	Introduced	TRUE	FALSE	FALSE	FALSE	Doesn't look like N. pseudonarcissus	Narcissus agg.
14042302820	61045291@N02	The Brand Alley Renaissance Garden	18/05/2014	51.486423	-0.155267	https://live.staticflickr.com/2933/14042302820_bef7e943cf_m.jpg	https://live.staticflickr.com/2933/14042302820_bef7e943cf_b.jpg	0.196341544	Quercus ilex	Evergreen oak	0	All Rights Reserved	https://www.flickr.com/photos/61045291@N02/14042302820	Yes	FALSE	FALSE		NA	NA	TRUE	FALSE	FALSE	FALSE	Not species clear	NA
4061411417	23586209@N03	Coloured-gold flowers	30/10/2009	51.519114	-0.125795	https://live.staticflickr.com/3530/4061411417_c98eb8d028_m.jpg	https://live.staticflickr.com/3530/4061411417_c98eb8d028_b.jpg	0.065391578	Sorbus chamaemespilus	Dwarf Whitebeam	2	Attribution-NonCommercial License	https://www.flickr.com/photos/23586209@N03/4061411417	No	FALSE	FALSE		NA	NA	FALSE	FALSE	TRUE	FALSE	Broach	NA
6895133842	24389194@N00	2012-04-03 08.00.39.jpg	03/04/2012	51.51	-0.041667	https://live.staticflickr.com/7178/6895133842_ddc4aeaa36_m.jpg	https://live.staticflickr.com/7178/6895133842_ddc4aeaa36_b.jpg	0.18510823	Armoracia rusticana	Horse-radish	3	Attribution-NonCommercial-NoDerivs License	https://www.flickr.com/photos/24389194@N00/6895133842	Yes	TRUE	TRUE		Native	Unknown	FALSE	FALSE	FALSE	FALSE		Crataegus sp.
15582627129	79986881@N00	UK - London - Tower of London - Blood Swept Lands And Seas Of Red 05 - Mary Nightingale and Paul Cummins_DSC4008	11/11/2014	51.509123	-0.076968	https://live.staticflickr.com/7547/15582627129_ccc95e88e9_m.jpg	https://live.staticflickr.com/7547/15582627129_ccc95e88e9_b.jpg	0.022892591	Pelargonium � hortorum	Bedding geranium	0	All Rights Reserved	https://www.flickr.com/photos/79986881@N00/15582627129	No	FALSE	FALSE		NA	NA	FALSE	FALSE	TRUE	FALSE	Tower of London metal poppies	NA
477050745	40578127@N00	Bluebells	16/04/2007	51.473912	-0.304119	https://live.staticflickr.com/194/477050745_9ed8880a9b_m.jpg	https://live.staticflickr.com/194/477050745_9ed8880a9b_b.jpg	0.632156551	Hyacinthoides non-scripta	Wood-hyacinth	0	All Rights Reserved	https://www.flickr.com/photos/40578127@N00/477050745	Yes	TRUE	TRUE	Family;Genus;Species	Native	Spontaneous	FALSE	FALSE	FALSE	FALSE
7169536758	71063183@N03	IMG_1316	31/07/2009	51.507961	-0.110743	https://live.staticflickr.com/8027/7169536758_3f2f83914e_m.jpg	https://live.staticflickr.com/8027/7169536758_3f2f83914e_b.jpg	0.240489438	Papaver rhoeas	Shirley poppy	0	All Rights Reserved	https://www.flickr.com/photos/71063183@N03/7169536758	Yes	FALSE	TRUE		Neophyte	Introduced	TRUE	FALSE	FALSE	FALSE		Pelargonium sp.
14428418332	111121214@N07		12/06/2014	51.50632	-0.12714	https://live.staticflickr.com/2911/14428418332_b855323dfb_m.jpg	https://live.staticflickr.com/2911/14428418332_b855323dfb_b.jpg	0.874644399	Rosa glauca	Glaucous rose	0	All Rights Reserved	https://www.flickr.com/photos/111121214@N07/14428418332	Yes	TRUE	TRUE	Family;Genus	Neophyte	Introduced	TRUE	FALSE	FALSE	FALSE		Rosa sp.
38171521496	32509209@N06	Kew Gardens Oct 2017	27/10/2017	51.481563	-0.290429	https://live.staticflickr.com/4461/38171521496_b0f7554187_m.jpg	https://live.staticflickr.com/4461/38171521496_b0f7554187_b.jpg	0.201028943	Couroupita guianensis	Cannonball-tree	0	All Rights Reserved	https://www.flickr.com/photos/32509209@N06/38171521496	Yes	TRUE	TRUE		Neophyte	Introduced	TRUE	TRUE	FALSE	FALSE	Doesn't seem to be the AI suggested species	?
17160064908	24364136@N07	Gradient	02/05/2015	51.479263	-0.292773	https://live.staticflickr.com/7750/17160064908_dbdcdd29f0_m.jpg	https://live.staticflickr.com/7750/17160064908_dbdcdd29f0_b.jpg	0.061868303	Cissampelos tropaeolifolia	NA	0	All Rights Reserved	https://www.flickr.com/photos/24364136@N07/17160064908	Yes	TRUE	FALSE		Neophyte	Introduced	TRUE	TRUE	FALSE	FALSE		?
28587428080	14886955@N03	Clematis	13/07/2008	51.589629	-0.164043	https://live.staticflickr.com/7770/28587428080_ab97f70f42_m.jpg	https://live.staticflickr.com/7770/28587428080_ab97f70f42_b.jpg	0.060224663	Rhododendron atlanticum	Dwarf azalea	0	All Rights Reserved	https://www.flickr.com/photos/14886955@N03/28587428080	Yes	TRUE	TRUE		Neophyte	Introduced	TRUE	FALSE	FALSE	FALSE		Lonicera sp.
3335203401	26782864@N00	Unknown Flowering Shrub	07/03/2009	51.56538	-0.1838	https://live.staticflickr.com/3639/3335203401_9f5a1aa54c_m.jpg	https://live.staticflickr.com/3639/3335203401_9f5a1aa54c_b.jpg	0.151279971	Pieris japonica	Japanese pieris	4	Attribution License	https://www.flickr.com/photos/26782864@N00/3335203401	Yes	TRUE	TRUE	Family;Genus;Species	Neophyte	Introduced	TRUE	FALSE	FALSE	FALSE
24877400035	78143176@N06	IMG_2502	06/02/2016	51.482025	-0.291959	https://live.staticflickr.com/1659/24877400035_b717080c6d_m.jpg	https://live.staticflickr.com/1659/24877400035_b717080c6d_b.jpg	0.044825815	Majidea zanguebarica	Black Pearl Tree	0	All Rights Reserved	https://www.flickr.com/photos/78143176@N06/24877400035	Yes	TRUE	TRUE		Neophyte	Introduced	TRUE	TRUE	FALSE	FALSE		Orchidaceae
7907627070	77908327@N00	Blackberries	01/09/2012	51.569187	-0.168249	https://live.staticflickr.com/8171/7907627070_76969186f9_m.jpg	https://live.staticflickr.com/8171/7907627070_76969186f9_b.jpg	0.270368397	Rubus ulmifolius	Elm-leaf blackberry	0	All Rights Reserved	https://www.flickr.com/photos/77908327@N00/7907627070	Yes	TRUE	TRUE	Family;Genus	Native	Spontaneous	FALSE	FALSE	FALSE	FALSE	R. ulmifolius is a microspecies within this aggregate; doesn't look like that one	Rubus fruticosus agg.
44429320321	35183682@N00	Lush	02/09/2018	51.467302	-0.078553	https://live.staticflickr.com/1842/44429320321_b8fd67c809_m.jpg	https://live.staticflickr.com/1842/44429320321_b8fd67c809_b.jpg	0.679691315	Ensete ventricosum	Abyssinian-banana	0	All Rights Reserved	https://www.flickr.com/photos/35183682@N00/44429320321	Yes	TRUE	TRUE	Family;Genus;Species	Neophyte	Introduced	TRUE	FALSE	FALSE	FALSE	Could also be Musa sp.
28887112280	98372297@N03	Pergola, Hampstead, London, United Kingdom	13/08/2016	51.564599	-0.182379	https://live.staticflickr.com/8043/28887112280_ac345aeddb_m.jpg	https://live.staticflickr.com/8043/28887112280_ac345aeddb_b.jpg	0.532824457	Cynara cardunculus	Spanish artichoke	0	All Rights Reserved	https://www.flickr.com/photos/98372297@N03/28887112280	Yes	TRUE	TRUE	Family;Genus;Species	Neophyte	Introduced	TRUE	FALSE	FALSE	FALSE
7125268993	46311002@N05	Kew Gardens	09/10/2010	51.474573	-0.301254	https://live.staticflickr.com/7214/7125268993_89e6e38709_m.jpg	https://live.staticflickr.com/7214/7125268993_89e6e38709_b.jpg	0.363909364	Paeonia mascula	Coral peony	0	All Rights Reserved	https://www.flickr.com/photos/46311002@N05/7125268993	Yes	TRUE	TRUE		Neophyte	Introduced	TRUE	FALSE	FALSE	FALSE		Anemone x hybrida
2447341646	17275699@N02		18/04/2008	51.515326	-0.13235	https://live.staticflickr.com/2219/2447341646_660b030487_m.jpg	https://live.staticflickr.com/2219/2447341646_660b030487_b.jpg	0.07204847	Tulipa aximensis	NA	0	All Rights Reserved	https://www.flickr.com/photos/17275699@N02/2447341646	Yes	TRUE	TRUE	Family;Genus	Neophyte	Introduced	TRUE	FALSE	FALSE	FALSE		Tulipa sp.
1314262689	93506079@N00	flowers for Princess Diana	02/09/2007	51.506632	-0.188387	https://live.staticflickr.com/1237/1314262689_af4f305f5a_m.jpg	https://live.staticflickr.com/1237/1314262689_af4f305f5a_b.jpg	0.008965241	Quercus ilex	Evergreen oak	6	Attribution-NoDerivs License	https://www.flickr.com/photos/93506079@N00/1314262689	Yes	FALSE	FALSE		NA	NA	TRUE	FALSE	FALSE	FALSE	Memorial flowers for Diana	NA
30262738762	97283327@N06	The Barbican Conservatory	16/10/2016	51.519587	-0.093491	https://live.staticflickr.com/8417/30262738762_92d8cbcd7c_m.jpg	https://live.staticflickr.com/8417/30262738762_92d8cbcd7c_b.jpg	0.624896348	Scadoxus multiflorus	Katherine Blood-lily	0	All Rights Reserved	https://www.flickr.com/photos/97283327@N06/30262738762	Yes	TRUE	TRUE		Neophyte	Introduced	TRUE	TRUE	FALSE	FALSE		?
5594836190	46311002@N05	Kew Gardens, London	15/03/2011	51.481583	-0.290467	https://live.staticflickr.com/5268/5594836190_75f2531bfd_m.jpg	NA	0.990496755	Paphiopedilum hirsutissimum	Shaggy Paphiopedilum	0	All Rights Reserved	https://www.flickr.com/photos/46311002@N05/5594836190	Yes	TRUE	TRUE	Family;Genus;Species	Neophyte	Introduced	TRUE	TRUE	FALSE	FALSE
14982959449	16787017@N06	Tower of London	05/09/2014	51.507748	-0.077505	https://live.staticflickr.com/3859/14982959449_94a81c085c_m.jpg	https://live.staticflickr.com/3859/14982959449_94a81c085c_b.jpg	0.154218644	Euonymus alatus	Burningbush	0	All Rights Reserved	https://www.flickr.com/photos/16787017@N06/14982959449	No	FALSE	FALSE		NA	NA	FALSE	FALSE	TRUE	FALSE	Tower of London metal poppies	NA
6172995148	46311002@N05	Kew Gardens	02/03/2010	51.48159	-0.290483	https://live.staticflickr.com/6163/6172995148_e520a07e96_m.jpg	https://live.staticflickr.com/6163/6172995148_e520a07e96_b.jpg	0.295872599	Lathyrus odoratus	Sweet-pea	0	All Rights Reserved	https://www.flickr.com/photos/46311002@N05/6172995148	Yes	FALSE	TRUE		Neophyte	Introduced	TRUE	TRUE	FALSE	FALSE		Orchidaceae
24517145474	63713558@N00	SCE_6350	15/02/2016	51.482264	-0.290772	https://live.staticflickr.com/1638/24517145474_bb8c8119b4_m.jpg	https://live.staticflickr.com/1638/24517145474_bb8c8119b4_b.jpg	0.12356671	Billbergia pyramidalis	Foolproofplant	0	All Rights Reserved	https://www.flickr.com/photos/63713558@N00/24517145474	Yes	FALSE	TRUE	Family	Neophyte	Introduced	TRUE	TRUE	FALSE	FALSE
41021972164	47046427@N03	Wild Pear flowers in Queens Wood	21/04/2018	51.582727	-0.144706	https://live.staticflickr.com/951/41021972164_e626a2b3e9_m.jpg	https://live.staticflickr.com/951/41021972164_e626a2b3e9_b.jpg	0.044394504	Verbesina virginica	Frostweed	0	All Rights Reserved	https://www.flickr.com/photos/47046427@N03/41021972164	Yes	TRUE	TRUE		Native	Spontaneous	FALSE	FALSE	FALSE	FALSE		Pyrus communis
6850214942	46311002@N05	Kew Gardens	11/05/2010	51.479942	-0.293283	https://live.staticflickr.com/6043/6850214942_792a04b5db_m.jpg	https://live.staticflickr.com/6043/6850214942_792a04b5db_b.jpg	0.497301281	Gustavia augusta	Heaven Lotus	0	All Rights Reserved	https://www.flickr.com/photos/46311002@N05/6850214942	Yes	TRUE	TRUE		Neophyte	Introduced	TRUE	TRUE	FALSE	FALSE		Nymphaea sp.
4568879980	69959962@N00	Kew - bluebells	01/05/2010	51.473297	-0.305385	https://live.staticflickr.com/3402/4568879980_91bfa968ff_m.jpg	https://live.staticflickr.com/3402/4568879980_91bfa968ff_b.jpg	0.474135071	Hyacinthoides non-scripta	Wood-hyacinth	2	Attribution-NonCommercial License	https://www.flickr.com/photos/69959962@N00/4568879980	Yes	TRUE	TRUE	Family;Genus;Species	Native	Spontaneous	FALSE	FALSE	FALSE	FALSE
33279488648	41087279@N00	DSC_0673 St Leonard's Shoreditch Church Yard London Spring Flowers	19/02/2019	51.526427	-0.076764	https://live.staticflickr.com/7887/33279488648_44b316ef9a_m.jpg	https://live.staticflickr.com/7887/33279488648_44b316ef9a_b.jpg	0.299355418	Sternbergia lutea	Lily-of-the-field	0	All Rights Reserved	https://www.flickr.com/photos/41087279@N00/33279488648	Yes	TRUE	TRUE	Family	Neophyte	Introduced	TRUE	FALSE	FALSE	FALSE		Crocus flavus
6117313071	80052860@N00	Watering can @ Colombia Road Flower Market	04/09/2011	51.529771	-0.069705	https://live.staticflickr.com/6074/6117313071_ac135598ea_m.jpg	https://live.staticflickr.com/6074/6117313071_ac135598ea_b.jpg	0.064526722	Pinus taeda	Loblolly pine	0	All Rights Reserved	https://www.flickr.com/photos/80052860@N00/6117313071	No	FALSE	FALSE		NA	NA	FALSE	FALSE	FALSE	FALSE	No plants	NA
8980906492	24389194@N00	2013-06-07 20.30.44.jpg	07/06/2013	51.511111	-0.033612	https://live.staticflickr.com/7302/8980906492_a7588d27ff_m.jpg	https://live.staticflickr.com/7302/8980906492_a7588d27ff_b.jpg	0.975201011	Cosmos bipinnatus	Garden cosmos	3	Attribution-NonCommercial-NoDerivs License	https://www.flickr.com/photos/24389194@N00/8980906492	Yes	TRUE	TRUE	Family;Genus;Species	Neophyte	Introduced	TRUE	FALSE	FALSE	FALSE
2476396605	97154474@N00	standing proud	04/05/2008	51.583309	-0.150246	https://live.staticflickr.com/2130/2476396605_2fb79c21ee_m.jpg	https://live.staticflickr.com/2130/2476396605_2fb79c21ee_b.jpg	0.133260414	Ornithogalum thyrsoides	Christmas-lily	0	All Rights Reserved	https://www.flickr.com/photos/97154474@N00/2476396605	Yes	TRUE	TRUE	Family	Neophyte	Spontaneous	TRUE	FALSE	FALSE	FALSE		Hyacinthoides x massartiana
17921974271	131736725@N08	DSC03130	24/05/2013	51.486213	-0.155053	https://live.staticflickr.com/8797/17921974271_e6db84d46a_m.jpg	https://live.staticflickr.com/8797/17921974271_e6db84d46a_b.jpg	0.250785977	Utricularia geminiscapa	Hiddenfruit bladderwort	0	All Rights Reserved	https://www.flickr.com/photos/131736725@N08/17921974271	No	FALSE	FALSE		NA	NA	FALSE	FALSE	TRUE	FALSE	Sculpture	NA
10316315494	54416636@N06	Lulu James Live	16/10/2013	51.490738	-0.224328	https://live.staticflickr.com/7325/10316315494_358ae1d55e_m.jpg	https://live.staticflickr.com/7325/10316315494_358ae1d55e_b.jpg	0.044706542	Tibouchina semidecandra	Glory bush	0	All Rights Reserved	https://www.flickr.com/photos/54416636@N06/10316315494	No	FALSE	FALSE		NA	NA	FALSE	FALSE	FALSE	FALSE	Concert	NA
3951928418	34384603@N00	Postman butterfly (Heliconius melpomene)	05/09/2009	51.535124	-0.154237	https://live.staticflickr.com/2456/3951928418_13683f3117_m.jpg	NA	0.470988452	Pseudogynoxys chenopodioides	Mexican flamevine	0	All Rights Reserved	https://www.flickr.com/photos/34384603@N00/3951928418	Yes	TRUE	TRUE	Family;Genus;Species	Neophyte	Introduced	TRUE	TRUE	FALSE	FALSE
3615321852	39285097@N02	Flowers and drops	25/04/2009	51.526241	-0.147907	https://live.staticflickr.com/2483/3615321852_3060632784_m.jpg	https://live.staticflickr.com/2483/3615321852_3060632784_b.jpg	0.023565397	Lithops dorotheae	NA	0	All Rights Reserved	https://www.flickr.com/photos/39285097@N02/3615321852	No	FALSE	FALSE		NA	NA	TRUE	FALSE	FALSE	FALSE	Plants, but blurred	NA
40549403140	24745775@N06	Chelsea 14	23/05/2018	51.487449	-0.155192	https://live.staticflickr.com/889/40549403140_e2a415a186_m.jpg	https://live.staticflickr.com/889/40549403140_e2a415a186_b.jpg	0.051495384	Cotula coronopifolia	Brass-buttons	0	All Rights Reserved	https://www.flickr.com/photos/24745775@N06/40549403140	No	FALSE	FALSE		NA	NA	FALSE	FALSE	FALSE	FALSE	Sculpture	NA
41514921152	89578620@N00	Spring in full, London	19/04/2018	51.51865	-0.101037	https://live.staticflickr.com/852/41514921152_3624f66c68_m.jpg	https://live.staticflickr.com/852/41514921152_3624f66c68_b.jpg	0.867929101	Prunus serrulata	Japanese cherry	0	All Rights Reserved	https://www.flickr.com/photos/89578620@N00/41514921152	Yes	TRUE	TRUE	Family;Genus;Species	Neophyte	Introduced	TRUE	FALSE	FALSE	FALSE
8201553576	32799292@N00	CR 100	17/11/2012	51.541284	-0.059416	https://live.staticflickr.com/8479/8201553576_3df0a3a158_m.jpg	https://live.staticflickr.com/8479/8201553576_3df0a3a158_b.jpg	0.033155065	Platanus occidentalis	Buttonball	0	All Rights Reserved	https://www.flickr.com/photos/32799292@N00/8201553576	Yes	TRUE	TRUE	Family;Genus	Neophyte	Introduced	TRUE	FALSE	FALSE	FALSE	The suggested species is most likely in London	Plantanus x hispanica
13163736774	39726889@N00	5D Messing	09/03/2014	51.450416	-0.052163	https://live.staticflickr.com/3740/13163736774_f47f0a703e_m.jpg	https://live.staticflickr.com/3740/13163736774_f47f0a703e_b.jpg	0.090409182	Lindera benzoin	Wild allspice	4	Attribution License	https://www.flickr.com/photos/39726889@N00/13163736774	Yes	TRUE	TRUE		Native	Spontaneous	FALSE	FALSE	FALSE	FALSE		Corylus avellana
2620652129	7837990@N03		14/05/2008	51.480033	-0.293326	https://live.staticflickr.com/3175/2620652129_f002e1da38_m.jpg	https://live.staticflickr.com/3175/2620652129_f002e1da38_b.jpg	0.161501721	Nymphaea nouchali	Red and blue water-lily	0	All Rights Reserved	https://www.flickr.com/photos/7837990@N03/2620652129	Yes	TRUE	TRUE	Family;Genus	Neophyte	Introduced	TRUE	FALSE	FALSE	FALSE	Doesn't look like N. nouchali	Nymphaea sp.
14908945423	36748965@N00	Flowers	05/10/2014	51.503158	-0.2394	https://live.staticflickr.com/3945/14908945423_18d1dc3316_m.jpg	https://live.staticflickr.com/3945/14908945423_18d1dc3316_b.jpg	0.653743506	Buddleja davidii	Orange-eye	0	All Rights Reserved	https://www.flickr.com/photos/36748965@N00/14908945423	Yes	TRUE	TRUE	Family;Genus;Species	Neophyte	Unknown	TRUE	FALSE	FALSE	FALSE
8031397526	39744383@N00	The piano as left with the flowers by Alice Coote	20/09/2012	51.516721	-0.148315	https://live.staticflickr.com/8041/8031397526_6939df228a_m.jpg	https://live.staticflickr.com/8041/8031397526_6939df228a_b.jpg	0.121087417	Nepenthes alata	NA	0	All Rights Reserved	https://www.flickr.com/photos/39744383@N00/8031397526	No	FALSE	FALSE		NA	NA	FALSE	TRUE	FALSE	FALSE	Bunch of flowers from a distance	NA
440835549	78008258@N00	IMG_7679	17/02/2007	51.479996	-0.196123	https://live.staticflickr.com/185/440835549_ec18293fa1_m.jpg	https://live.staticflickr.com/185/440835549_ec18293fa1_b.jpg	0.141362503	Gagea serotina	Common alplily	0	All Rights Reserved	https://www.flickr.com/photos/78008258@N00/440835549	Yes	FALSE	TRUE		Neophyte	Introduced	TRUE	FALSE	FALSE	FALSE		Crocus vernus
6938873805	46311002@N05	Kew Gardens	26/02/2012	51.472161	-0.294914	https://live.staticflickr.com/7193/6938873805_4a3fba9227_m.jpg	https://live.staticflickr.com/7193/6938873805_4a3fba9227_b.jpg	0.43678993	Crocus versicolor	Various-coloured crocus	0	All Rights Reserved	https://www.flickr.com/photos/46311002@N05/6938873805	Yes	TRUE	TRUE	Family;Genus	Neophyte	Introduced	TRUE	FALSE	FALSE	FALSE		Crocus vernus
47930850801	150408877@N06	Newstand	25/05/2019	51.492419	-0.156898	https://live.staticflickr.com/65535/47930850801_cee9223c1e_m.jpg	https://live.staticflickr.com/65535/47930850801_cee9223c1e_b.jpg	0.031769879	Quercus ilex	Evergreen oak	0	All Rights Reserved	https://www.flickr.com/photos/150408877@N06/47930850801	No	FALSE	TRUE		Neophyte	Introduced	TRUE	FALSE	FALSE	FALSE	Tree in background	Plantanus x orientalis
28812439955	29309920@N03	London	27/09/2015	51.525339	-0.079007	https://live.staticflickr.com/8574/28812439955_b65e802b3f_m.jpg	https://live.staticflickr.com/8574/28812439955_b65e802b3f_b.jpg	0.088476762	Phalaenopsis spp.	NA	0	All Rights Reserved	https://www.flickr.com/photos/29309920@N03/28812439955	No	FALSE	FALSE		NA	NA	FALSE	FALSE	TRUE	FALSE		NA
17590388091	36438834@N03	Crossrail Roof Garden, Canary Wharf	12/05/2015	51.506219	-0.018545	https://live.staticflickr.com/8874/17590388091_c70681e81d_m.jpg	https://live.staticflickr.com/8874/17590388091_c70681e81d_b.jpg	0.142800942	Typha latifolia	Cooper's-reed	0	All Rights Reserved	https://www.flickr.com/photos/36438834@N03/17590388091	IDK	FALSE	FALSE		NA	NA	FALSE	TRUE	FALSE	FALSE	No plants clearly identifiable	NA
14045619018	22760523@N02	Carnivorous Display	20/05/2014	51.486252	-0.154892	https://live.staticflickr.com/5565/14045619018_dfb90b3265_m.jpg	https://live.staticflickr.com/5565/14045619018_dfb90b3265_b.jpg	0.960138798	Sarracenia flava	Yellow pitcherplant	0	All Rights Reserved	https://www.flickr.com/photos/22760523@N02/14045619018	Yes	FALSE	TRUE	Family;Genus;Species	Neophyte	Introduced	TRUE	TRUE	FALSE	FALSE
6754479197	46311002@N05	Kew Gardens	25/04/2010	51.481576	-0.291759	https://live.staticflickr.com/7023/6754479197_e4ae8d829d_m.jpg	https://live.staticflickr.com/7023/6754479197_e4ae8d829d_b.jpg	0.939922452	Ornithogalum nutans	Drooping star-of-Bethlehem	0	All Rights Reserved	https://www.flickr.com/photos/46311002@N05/6754479197	Yes	TRUE	TRUE	Family;Genus;Species	Neophyte	Introduced	TRUE	FALSE	FALSE	FALSE
7032065467	46311002@N05	Kew Gardens	12/06/2010	51.483033	-0.28927	https://live.staticflickr.com/7212/7032065467_869188ca72_m.jpg	https://live.staticflickr.com/7212/7032065467_869188ca72_b.jpg	0.52226615	Geranium sanguineum	Bloody crane's-bill	0	All Rights Reserved	https://www.flickr.com/photos/46311002@N05/7032065467	Yes	TRUE	TRUE	Family;Genus;Species	Native	Unknown	TRUE	FALSE	FALSE	FALSE	Specifically Geranium sanguineum var. striatum
36741491454	23889758@N00	Trip to Kew Gardens	02/04/2017	51.48238	-0.294586	https://live.staticflickr.com/4455/36741491454_ef4b845833_m.jpg	https://live.staticflickr.com/4455/36741491454_ef4b845833_b.jpg	0.302625597	Viscum album	Mistletoe	0	All Rights Reserved	https://www.flickr.com/photos/23889758@N00/36741491454	Yes	FALSE	TRUE		Neophyte	Spontaneous	TRUE	FALSE	FALSE	FALSE		Scilla sp.
2690315964	26723064@N08	Columbia Road	20/07/2008	51.529464	-0.069458	https://live.staticflickr.com/3186/2690315964_2c95151e43_m.jpg	https://live.staticflickr.com/3186/2690315964_2c95151e43_b.jpg	0.106818833	Quercus ilex	Evergreen oak	0	All Rights Reserved	https://www.flickr.com/photos/26723064@N08/2690315964	No	FALSE	FALSE		NA	NA	FALSE	FALSE	FALSE	FALSE	Shop front	NA
5860519097	88887525@N00	Here come the guards	17/06/2010	51.5018	-0.141317	https://live.staticflickr.com/3022/5860519097_402d65f1d5_m.jpg	https://live.staticflickr.com/3022/5860519097_402d65f1d5_b.jpg	0.309474975	Quercus ilex	Evergreen oak	0	All Rights Reserved	https://www.flickr.com/photos/88887525@N00/5860519097	No	FALSE	TRUE		Neophyte	Introduced	TRUE	FALSE	FALSE	FALSE		Pelargonium sp.
490378530	8190147@N07	Florence & The Machine	08/05/2007	51.492165	-0.257298	https://live.staticflickr.com/222/490378530_7fe0e1ccec_m.jpg	NA	0.099805839	Darlingtonia californica	California-pitcherplant	0	All Rights Reserved	https://www.flickr.com/photos/8190147@N07/490378530	No	FALSE	FALSE		NA	NA	FALSE	TRUE	FALSE	FALSE	Concert	NA
6818000654	46311002@N05	Kew Gardens	26/02/2012	51.480226	-0.28985	https://live.staticflickr.com/7196/6818000654_1e5ab242e5_m.jpg	https://live.staticflickr.com/7196/6818000654_1e5ab242e5_b.jpg	0.310954541	Narcissus bicolor	Two-coloured Daffodil	0	All Rights Reserved	https://www.flickr.com/photos/46311002@N05/6818000654	Yes	TRUE	TRUE	Family;Genus;Species	Neophyte	Introduced	TRUE	FALSE	FALSE	FALSE	Probably this
12538532034	117411805@N06	Chelsea Flower Show 2013	21/05/2013	51.485333	-0.155333	https://live.staticflickr.com/7306/12538532034_74e01da829_m.jpg	https://live.staticflickr.com/7306/12538532034_74e01da829_b.jpg	0.115842782	Soleirolia soleirolii	Corsican carpet	0	All Rights Reserved	https://www.flickr.com/photos/117411805@N06/12538532034	Yes	TRUE	TRUE		Native	Introduced	TRUE	FALSE	FALSE	FALSE		Buxus sempervirens
949589591	7915360@N03	Common Mallow flower in grass [cropped]	29/07/2007	51.449861	-0.193344	https://live.staticflickr.com/1227/949589591_0a4362c254_m.jpg	https://live.staticflickr.com/1227/949589591_0a4362c254_b.jpg	0.329061031	Althaea hirsuta	Rough marshmallow	1	Attribution-NonCommercial-ShareAlike License	https://www.flickr.com/photos/7915360@N03/949589591	Yes	TRUE	TRUE	Family	Native	Spontaneous	FALSE	FALSE	FALSE	FALSE	Detached flower	Malva sylvestris
2475358261	7441075@N07	Titan arum at Kew, 8 May 2008, 1.30pm	08/05/2008	51.481757	-0.290579	https://live.staticflickr.com/3046/2475358261_4644bfa27f_m.jpg	NA	0.779370964	Amorphophallus titanum	Titan arum	3	Attribution-NonCommercial-NoDerivs License	https://www.flickr.com/photos/7441075@N07/2475358261	Yes	TRUE	TRUE	Family;Genus;Species	Neophyte	Introduced	TRUE	TRUE	FALSE	FALSE
6172099754	67754740@N05	Frazer & Reanas Wedding Day - 097	28/05/2011	51.522224	-0.163105	https://live.staticflickr.com/6173/6172099754_736ccb7b69_m.jpg	https://live.staticflickr.com/6173/6172099754_736ccb7b69_b.jpg	0.171760619	Camellia japonica	Camellia	0	All Rights Reserved	https://www.flickr.com/photos/67754740@N05/6172099754	Yes	FALSE	TRUE		Neophyte	Introduced	TRUE	TRUE	FALSE	FALSE		Orchidaceae
35907618495	66691654@N00	DSC_1017	07/07/2017	51.502388	-0.136684	https://live.staticflickr.com/4280/35907618495_5dfb8622da_m.jpg	https://live.staticflickr.com/4280/35907618495_5dfb8622da_b.jpg	0.905747414	Romneya coulteri	California tree-poppy	4	Attribution License	https://www.flickr.com/photos/66691654@N00/35907618495	Yes	TRUE	TRUE	Family;Genus;Species	Neophyte	Introduced	TRUE	FALSE	FALSE	FALSE
40501738133	23721048@N00	Bee From The Right	24/03/2019	51.475302	-0.161619	https://live.staticflickr.com/7876/40501738133_f8d7ab4536_m.jpg	https://live.staticflickr.com/7876/40501738133_f8d7ab4536_b.jpg	0.460245907	Prunus subhirtella	Rosebud cherry	0	All Rights Reserved	https://www.flickr.com/photos/23721048@N00/40501738133	Yes	TRUE	TRUE	Family;Genus	Neophyte	Introduced	TRUE	FALSE	FALSE	FALSE	Identifying this to species level seems unlikely.	Prunus sp.
14998264673	39552752@N00	Blood Swept Lands and Seas of Red	24/10/2014	51.509316	-0.076867	https://live.staticflickr.com/3944/14998264673_c54b5613bb_m.jpg	https://live.staticflickr.com/3944/14998264673_c54b5613bb_b.jpg	0.096194498	Delonix regia	Flamboyant	2	Attribution-NonCommercial License	https://www.flickr.com/photos/39552752@N00/14998264673	No	FALSE	FALSE		NA	NA	FALSE	FALSE	TRUE	FALSE	Tower of London metal poppies	NA
6254714815	29057345@N04	St Pancras New Church	24/09/2011	51.527414	-0.129857	https://live.staticflickr.com/6057/6254714815_dfe2fcfa2c_m.jpg	https://live.staticflickr.com/6057/6254714815_dfe2fcfa2c_b.jpg	0.008142647	Astrocaryum paramaca	NA	4	Attribution License	https://www.flickr.com/photos/29057345@N04/6254714815	No	FALSE	TRUE		Neophyte	Unknown	TRUE	FALSE	FALSE	FALSE	Hollyhock in foreground	Alcea rosea
7690146090	83984558@N02	London 2012	30/07/2012	51.538794	-0.013303	https://live.staticflickr.com/8007/7690146090_83a5a2df77_m.jpg	https://live.staticflickr.com/8007/7690146090_83a5a2df77_b.jpg	0.088672988	Rudbeckia hirta	Black-eyed-Susan	0	All Rights Reserved	https://www.flickr.com/photos/83984558@N02/7690146090	Yes	TRUE	TRUE	Family	Neophyte	Introduced	TRUE	FALSE	FALSE	FALSE	Not Rudbeckia hirta, but not sure what it is	Asteraceae
3463334573	33962729@N05	frilly tulips in embankment park	18/04/2009	51.508475	-0.122201	https://live.staticflickr.com/3642/3463334573_1e58e1df52_m.jpg	https://live.staticflickr.com/3642/3463334573_1e58e1df52_b.jpg	0.344411939	Tulipa gesneriana	Gesner's tulip	0	All Rights Reserved	https://www.flickr.com/photos/33962729@N05/3463334573	Yes	TRUE	TRUE	Family;Genus	Neophyte	Introduced	TRUE	FALSE	FALSE	FALSE		Tulipa sp.
7740912328	27776550@N04	403	15/07/2012	51.50382	-0.155278	https://live.staticflickr.com/8429/7740912328_b74f29dd93_m.jpg	https://live.staticflickr.com/8429/7740912328_b74f29dd93_b.jpg	0.768293738	Stachys germanica	Downy woundwort	0	All Rights Reserved	https://www.flickr.com/photos/27776550@N04/7740912328	Yes	TRUE	TRUE	Family;Genus	Neophyte	Introduced	TRUE	FALSE	FALSE	FALSE		Stachys byzantina
9503426018	100198899@N03	iPad June 2012 037	19/06/2012	51.526666	-0.148	https://live.staticflickr.com/7298/9503426018_18466bd934_m.jpg	https://live.staticflickr.com/7298/9503426018_18466bd934_b.jpg	0.050217308	Callistephus chinensis	Annual-aster	0	All Rights Reserved	https://www.flickr.com/photos/100198899@N03/9503426018	Yes	FALSE	TRUE		Neophyte	Introduced	TRUE	FALSE	FALSE	FALSE	Several species, only Begonia clear	Begonia sp.
8523234069	76994633@N05	Orchid (03) - Opening Day of \Orchids @ KEW Festival\\ (9 February 2013 to 3 March 2013) (1)\\\	09/02/2013	51.478603	-0.291867	https://live.staticflickr.com/8365/8523234069_f2dd6e291f_m.jpg	https://live.staticflickr.com/8365/8523234069_f2dd6e291f_b.jpg	0.945138097	Phalaenopsis spp.	NA	0	All Rights Reserved	https://www.flickr.com/photos/76994633@N05/8523234069	Yes	TRUE	TRUE	Family;Genus	Neophyte	Introduced	TRUE	TRUE	FALSE	FALSE
451180107	58502617@N00	Spring flowers	08/04/2007	51.502351	-0.136755	https://live.staticflickr.com/219/451180107_0d42c5dcf9_m.jpg	https://live.staticflickr.com/219/451180107_0d42c5dcf9_b.jpg	0.590605676	Primula vulgaris	Primrose	5	Attribution-ShareAlike License	https://www.flickr.com/photos/58502617@N00/451180107	Yes	TRUE	TRUE	Family;Genus;Species	Native	Introduced	TRUE	FALSE	FALSE	FALSE	cultivar
5498295158	40106092@N05		04/03/2011	51.491056	-0.17685	https://live.staticflickr.com/5296/5498295158_bcbc467952_m.jpg	https://live.staticflickr.com/5296/5498295158_bcbc467952_b.jpg	0.297396272	Camellia japonica	Camellia	0	All Rights Reserved	https://www.flickr.com/photos/40106092@N05/5498295158	Yes	TRUE	TRUE	Family;Genus;Species	Neophyte	Introduced	TRUE	FALSE	FALSE	FALSE
29377188041	55933902@N00	IMG_1592	04/09/2016	51.441402	-0.06286	https://live.staticflickr.com/8201/29377188041_88a1ce2267_m.jpg	https://live.staticflickr.com/8201/29377188041_88a1ce2267_b.jpg	0.030171176	Sarcodes sanguinea	Snowplant	1	Attribution-NonCommercial-ShareAlike License	https://www.flickr.com/photos/55933902@N00/29377188041	No	FALSE	FALSE		NA	NA	FALSE	FALSE	FALSE	FALSE	Costume	NA
8169907213	18027496@N06	London UK 9-30-12-11433	30/09/2012	51.495602	-0.1489	https://live.staticflickr.com/8343/8169907213_8f476f614d_m.jpg	https://live.staticflickr.com/8343/8169907213_8f476f614d_b.jpg	0.007642037	Etlingera corneri	NA	0	All Rights Reserved	https://www.flickr.com/photos/18027496@N06/8169907213	No	FALSE	FALSE		NA	NA	FALSE	FALSE	TRUE	FALSE	Maybe plastic flowers	NA
14449058560	20751232@N00	Delosperma cooperi	12/07/2014	51.450488	-0.042056	https://live.staticflickr.com/2928/14449058560_8ec24880cd_m.jpg	https://live.staticflickr.com/2928/14449058560_8ec24880cd_b.jpg	0.930928826	Delosperma cooperi	Hardy iceplant	5	Attribution-ShareAlike License	https://www.flickr.com/photos/20751232@N00/14449058560	Yes	TRUE	TRUE	Family;Genus;Species	Neophyte	Introduced	TRUE	FALSE	FALSE	FALSE
3626411075	39285097@N02	Snail on Lily	13/06/2009	51.482338	-0.289088	https://live.staticflickr.com/2433/3626411075_42f141795b_m.jpg	https://live.staticflickr.com/2433/3626411075_42f141795b_b.jpg	0.1886255	Zantedeschia albomaculata	Spotted calla	0	All Rights Reserved	https://www.flickr.com/photos/39285097@N02/3626411075	Yes	TRUE	TRUE	Family;Genus	Neophyte	Introduced	TRUE	FALSE	FALSE	FALSE	Can't see leaves, so not clear which sp.	Zantedeschia sp.
15015550978	25302629@N00	IMG_20140824_120706	24/08/2014	51.50835	-0.078864	https://live.staticflickr.com/3893/15015550978_687a91cc8b_m.jpg	https://live.staticflickr.com/3893/15015550978_687a91cc8b_b.jpg	0.12078695	Euonymus alatus	Burningbush	0	All Rights Reserved	https://www.flickr.com/photos/25302629@N00/15015550978	No	FALSE	FALSE		NA	NA	FALSE	FALSE	TRUE	FALSE	Tower of London metal poppies	NA
43458027765	27950434@N04	Kew	30/08/2018	51.477388	-0.298303	https://live.staticflickr.com/1869/43458027765_6f219a3cfd_m.jpg	https://live.staticflickr.com/1869/43458027765_6f219a3cfd_b.jpg	0.69021523	Lythrum salicaria	Purple loosestrife	0	All Rights Reserved	https://www.flickr.com/photos/27950434@N04/43458027765	Yes	TRUE	TRUE	Family;Genus;Species	Native	Unknown	FALSE	FALSE	FALSE	FALSE
3560205744	7878308@N04	Foreign & Colonial Investment Trust	22/05/2009	51.486393	-0.156383	https://live.staticflickr.com/2479/3560205744_e41280a66f_m.jpg	https://live.staticflickr.com/2479/3560205744_e41280a66f_b.jpg	0.500487924	Sarracenia flava	Yellow pitcherplant	3	Attribution-NonCommercial-NoDerivs License	https://www.flickr.com/photos/7878308@N04/3560205744	Yes	FALSE	TRUE	Family;Genus;Species	Neophyte	Introduced	TRUE	TRUE	FALSE	FALSE
6823406716	46311002@N05	Lemon Bottle Brush-Lilac Form, (Callistemon Pallidus), Kew Gardens	11/05/2010	51.474714	-0.295418	https://live.staticflickr.com/7045/6823406716_d4978a8a4b_m.jpg	https://live.staticflickr.com/7045/6823406716_d4978a8a4b_b.jpg	0.184083954	Callistemon citrinus	Crimson bottlebrush	0	All Rights Reserved	https://www.flickr.com/photos/46311002@N05/6823406716	Yes	TRUE	TRUE	Family;Genus	Neophyte	Introduced	TRUE	FALSE	FALSE	FALSE	Species name in photo title	Callistemon pallidus
8501709118	93569663@N08	Kew Gardens - orchids	23/02/2013	51.482037	-0.291652	https://live.staticflickr.com/8236/8501709118_92a78e6dd5_m.jpg	https://live.staticflickr.com/8236/8501709118_92a78e6dd5_b.jpg	0.432516187	Aechmea fendleri	NA	0	All Rights Reserved	https://www.flickr.com/photos/93569663@N08/8501709118	Yes	TRUE	TRUE	Family;Genus;Species	Neophyte	Introduced	TRUE	TRUE	FALSE	FALSE
40087699880	42919152@N04	20180312_6966 Kew Gardens Fritillaria imperialis	12/03/2018	51.478425	-0.291588	https://live.staticflickr.com/963/40087699880_97e9331dee_m.jpg	https://live.staticflickr.com/963/40087699880_97e9331dee_b.jpg	0.160746738	Fritillaria imperialis	Crown imperial	5	Attribution-ShareAlike License	https://www.flickr.com/photos/42919152@N04/40087699880	Yes	TRUE	TRUE	Family;Genus;Species	Neophyte	Introduced	TRUE	TRUE	FALSE	FALSE
7010782795	46311002@N05	Crane's Bill (Geranium Himalayense 'Gravetye'), Kew Gardens	05/06/2010	51.483574	-0.292564	https://live.staticflickr.com/7253/7010782795_99fa759670_m.jpg	https://live.staticflickr.com/7253/7010782795_99fa759670_b.jpg	0.657508314	Geranium psilostemon	Armenian crane's-bill	0	All Rights Reserved	https://www.flickr.com/photos/46311002@N05/7010782795	Yes	TRUE	TRUE	Family;Genus;Species	Neophyte	Introduced	TRUE	FALSE	FALSE	FALSE	Looks to me like the AI is correct and the photographer wrong!
14650870969	25937668@N08	Fire	03/08/2014	51.588322	-0.036735	https://live.staticflickr.com/3904/14650870969_cee340bc25_m.jpg	https://live.staticflickr.com/3904/14650870969_cee340bc25_b.jpg	0.541753233	Crocosmia aurea	Falling stars	0	All Rights Reserved	https://www.flickr.com/photos/25937668@N08/14650870969	Yes	TRUE	TRUE	Family;Genus	Neophyte	Introduced	TRUE	FALSE	FALSE	FALSE		Crocosmia sp.
7284897456	46311002@N05	Davies Alpine House, Kew Gardens	08/01/2011	51.482004	-0.289582	https://live.staticflickr.com/7091/7284897456_df31bd02d4_m.jpg	https://live.staticflickr.com/7091/7284897456_df31bd02d4_b.jpg	0.339338183	Sempervivum montanum	Mountain house-leek	0	All Rights Reserved	https://www.flickr.com/photos/46311002@N05/7284897456	Yes	TRUE	TRUE	Family;Genus;Species	Neophyte	Introduced	TRUE	TRUE	FALSE	FALSE
7032307507	46311002@N05	Rosa 'Royal Star & Garter', Kew Gardens	12/06/2010	51.482799	-0.291073	https://live.staticflickr.com/7187/7032307507_b1a30ce36a_m.jpg	https://live.staticflickr.com/7187/7032307507_b1a30ce36a_b.jpg	0.59841764	Rosa spp.	Rose	0	All Rights Reserved	https://www.flickr.com/photos/46311002@N05/7032307507	Yes	TRUE	TRUE	Family;Genus	Neophyte	Introduced	TRUE	FALSE	FALSE	FALSE
8724496693	96506301@N00	Morning sun	02/05/2013	51.500501	-0.061647	https://live.staticflickr.com/7362/8724496693_2a095455f5_m.jpg	https://live.staticflickr.com/7362/8724496693_2a095455f5_b.jpg	0.519721091	Prunus spinosa	Sloe	0	All Rights Reserved	https://www.flickr.com/photos/96506301@N00/8724496693	Yes	TRUE	TRUE	Family;Genus	Neophyte	Introduced	TRUE	FALSE	FALSE	FALSE		Prunus cf. serratula
7132421089	46311002@N05	Kew Gardens	27/04/2012	51.480023	-0.293326	https://live.staticflickr.com/8004/7132421089_137ebc3130_m.jpg	https://live.staticflickr.com/8004/7132421089_137ebc3130_b.jpg	0.341265827	Nymphaea capensis	Cape blue water-lily	0	All Rights Reserved	https://www.flickr.com/photos/46311002@N05/7132421089	Yes	TRUE	TRUE	Family;Genus;Species	Neophyte	Introduced	TRUE	FALSE	FALSE	FALSE
7010544395	46311002@N05	California Poppy (Eschscholzia Californica), Kew Gardens	30/05/2010	51.481833	-0.289796	https://live.staticflickr.com/7068/7010544395_ac28e574c6_m.jpg	https://live.staticflickr.com/7068/7010544395_ac28e574c6_b.jpg	0.911498666	Eschscholzia californica	California-poppy	0	All Rights Reserved	https://www.flickr.com/photos/46311002@N05/7010544395	Yes	TRUE	TRUE	Family;Genus;Species	Neophyte	Introduced	TRUE	FALSE	FALSE	FALSE
2685071695	78675859@N00	DSC00863.JPG	20/07/2008	51.484557	-0.162348	https://live.staticflickr.com/3120/2685071695_36793b6ede_m.jpg	https://live.staticflickr.com/3120/2685071695_36793b6ede_b.jpg	0.197174937	Aster pyrenaeus	Pyrenean Aster	0	All Rights Reserved	https://www.flickr.com/photos/78675859@N00/2685071695	Yes	TRUE	TRUE	Family;Genus	Neophyte	Introduced	TRUE	FALSE	FALSE	FALSE	Difficult group. Doesn't look like A. pyrenaeus	Aster sp.
47661189272	58242031@N00	RUSSELL SQUARE 003	25/04/2019	51.521828	-0.126063	https://live.staticflickr.com/65535/47661189272_b9fff78b7c_m.jpg	https://live.staticflickr.com/65535/47661189272_b9fff78b7c_b.jpg	0.724027991	Viburnum lantana	Mealytree	0	All Rights Reserved	https://www.flickr.com/photos/58242031@N00/47661189272	Yes	TRUE	TRUE	Family;Genus	Neophyte	Introduced	TRUE	FALSE	FALSE	FALSE	Probably not V. lantana, but a look-a-like	Viburnum sp.
4754667529	79522672@N00	Heliconia Richmond Red; [H.caribaea x H.bihai], Philodendron Gold Fire	25/05/2010	51.485919	-0.155664	https://live.staticflickr.com/4099/4754667529_771a3b2f35_m.jpg	https://live.staticflickr.com/4099/4754667529_771a3b2f35_b.jpg	0.322789073	Heliconia bihai	Macaw-flower	3	Attribution-NonCommercial-NoDerivs License	https://www.flickr.com/photos/79522672@N00/4754667529	Yes	TRUE	TRUE	Family;Genus	Neophyte	Introduced	TRUE	TRUE	FALSE	FALSE		Heliconia 'Richmond Red'
6929786571	88691402@N00	Spring is sprung	25/02/2012	51.501563	-0.132901	https://live.staticflickr.com/7180/6929786571_4acc065084_m.jpg	https://live.staticflickr.com/7180/6929786571_4acc065084_b.jpg	0.147766307	Crocus flavus	Yellow crocus	0	All Rights Reserved	https://www.flickr.com/photos/88691402@N00/6929786571	Yes	TRUE	TRUE	Family;Genus	Neophyte	Introduced	TRUE	FALSE	FALSE	FALSE		Crocus sp.
5777211008	35012270@N08	KEW GARDENS	27/05/2011	51.51	-0.1345	https://live.staticflickr.com/2455/5777211008_d3dd881492_m.jpg	https://live.staticflickr.com/2455/5777211008_d3dd881492_b.jpg	0.849497438	Rhododendron maximum	Great rhododendron	0	All Rights Reserved	https://www.flickr.com/photos/35012270@N08/5777211008	Yes	TRUE	TRUE	Family;Genus	Neophyte	Introduced	TRUE	FALSE	FALSE	FALSE	Leaves not big enough for R. maximum	Rhododendron sp.
3568123580	35800001@N04	rose & leaf	23/05/2009	51.503897	-0.154334	https://live.staticflickr.com/2421/3568123580_4e15d2f7b0_m.jpg	https://live.staticflickr.com/2421/3568123580_4e15d2f7b0_b.jpg	0.226317018	Rosa spp.	Rose	0	All Rights Reserved	https://www.flickr.com/photos/35800001@N04/3568123580	Yes	TRUE	TRUE	Family;Genus	Neophyte	Introduced	TRUE	FALSE	FALSE	FALSE
4860091650	52171972@N05	Chelsea Flower Show 2010 - 077	25/05/2010	51.485926	-0.155568	https://live.staticflickr.com/4142/4860091650_e27eac0d46_m.jpg	https://live.staticflickr.com/4142/4860091650_e27eac0d46_b.jpg	0.466319382	Allium schoenoprasum	Chives	3	Attribution-NonCommercial-NoDerivs License	https://www.flickr.com/photos/52171972@N05/4860091650	Yes	TRUE	TRUE	Genus	Neophyte	Introduced	TRUE	TRUE	FALSE	FALSE		Allium sp.
28788370684	92614710@N05		02/09/2016	51.479958	-0.293409	https://live.staticflickr.com/8788/28788370684_7c27b0e8ac_m.jpg	https://live.staticflickr.com/8788/28788370684_7c27b0e8ac_b.jpg	0.857908607	Nelumbo nucifera	East Indian lotus	0	All Rights Reserved	https://www.flickr.com/photos/92614710@N05/28788370684	Yes	TRUE	TRUE	Family;Genus;Species	Neophyte	Introduced	TRUE	TRUE	FALSE	FALSE
8623291863	45874281@N02	The Bomber Command Memorial, Green Park	29/06/2012	51.503119	-0.149431	https://live.staticflickr.com/8398/8623291863_7c104fa9fa_m.jpg	https://live.staticflickr.com/8398/8623291863_7c104fa9fa_b.jpg	0.045493376	Matthiola incana	Hoary Stock	0	All Rights Reserved	https://www.flickr.com/photos/45874281@N02/8623291863	No	FALSE	TRUE		Neophyte	Introduced	TRUE	FALSE	FALSE	FALSE	Memorial with cut flowers	Dianthus sp.
8727164010	45350993@N04	lights and flowers	03/05/2013	51.503974	-0.117137	https://live.staticflickr.com/7336/8727164010_13baebb2dc_m.jpg	https://live.staticflickr.com/7336/8727164010_13baebb2dc_b.jpg	0.059510864	Asclepias exaltata	Poke milkweed	0	All Rights Reserved	https://www.flickr.com/photos/45350993@N04/8727164010	No	FALSE	FALSE		NA	NA	FALSE	FALSE	FALSE	FALSE		NA
2501002463	61996211@N00	Rose Macro	07/05/2008	51.538141	-0.181982	https://live.staticflickr.com/3077/2501002463_a1bf8a500d_m.jpg	NA	0.365044206	Rosa spp.	Rose	0	All Rights Reserved	https://www.flickr.com/photos/61996211@N00/2501002463	Yes	TRUE	TRUE	Family;Genus	Neophyte	Introduced	TRUE	FALSE	FALSE	FALSE
18429548965	77221765@N00	\STEADY PACIN' \\ ... On #richmondhill. Have a good evening all <U+0001F44A> #london #streetphotography#candid#ya_devuelta @hillsidebeachclub #jobatheavenonearth\\\	03/06/2015	51.454193	-0.299252	https://live.staticflickr.com/7762/18429548965_b0fc8d2af0_m.jpg	NA	0.111934289	Ranunculus trichophyllus	Threadleaf crowfoot	0	All Rights Reserved	https://www.flickr.com/photos/77221765@N00/18429548965	IDK	FALSE	FALSE		NA	NA	FALSE	FALSE	FALSE	FALSE	generic landscape	NA
8027520959	26565770@N02	Kew Gardens 06 - Gum Tree	12/09/2012	51.482157	-0.294055	https://live.staticflickr.com/8320/8027520959_c93f70d71a_m.jpg	https://live.staticflickr.com/8320/8027520959_c93f70d71a_b.jpg	0.243799776	Eucalyptus globulus	Blue gum	0	All Rights Reserved	https://www.flickr.com/photos/26565770@N02/8027520959	Yes	TRUE	TRUE	Family;Genus	Neophyte	Introduced	TRUE	FALSE	FALSE	FALSE		Eucalyptus sp.
3247744884	8328632@N06	Passion Flower	10/07/2004	51.48163	-0.290493	https://live.staticflickr.com/3475/3247744884_623a09153c_m.jpg	https://live.staticflickr.com/3475/3247744884_623a09153c_b.jpg	0.386232138	Paphiopedilum spp.	NA	0	All Rights Reserved	https://www.flickr.com/photos/8328632@N06/3247744884	Yes	TRUE	TRUE		Neophyte	Introduced	TRUE	FALSE	FALSE	FALSE		Passiflora sp.
27418247727	32662631@N00	Chelsea Flower Show 2018	22/05/2018	51.486897	-0.155378	https://live.staticflickr.com/877/27418247727_981065554a_m.jpg	https://live.staticflickr.com/877/27418247727_981065554a_b.jpg	0.125073209	Ficus religiosa	Sacred fig	4	Attribution License	https://www.flickr.com/photos/32662631@N00/27418247727	Yes	FALSE	TRUE		Neophyte	Introduced	TRUE	FALSE	FALSE	FALSE		Plantanus x orientalis
5953008817	36057655@N05	Posies	30/05/2011	51.559757	-0.140612	https://live.staticflickr.com/6023/5953008817_2d056fb889_m.jpg	https://live.staticflickr.com/6023/5953008817_2d056fb889_b.jpg	0.168641239	Cedrus atlantica	Atlas Cedar	0	All Rights Reserved	https://www.flickr.com/photos/36057655@N05/5953008817	No	FALSE	TRUE		Neophyte	Introduced	TRUE	TRUE	FALSE	FALSE	Portrait photo	Rosa sp.
8404819703	28353725@N00	garland	21/01/2013	51.505462	-0.131021	https://live.staticflickr.com/8464/8404819703_541134a522_m.jpg	https://live.staticflickr.com/8464/8404819703_541134a522_b.jpg	0.035404053	Bougainvillea spp.	NA	1	Attribution-NonCommercial-ShareAlike License	https://www.flickr.com/photos/28353725@N00/8404819703	Yes	FALSE	FALSE		NA	NA	FALSE	FALSE	TRUE	FALSE	Silk flowers covered in snow	NA
23618149108	41087279@N00	DSC_7539	01/10/2017	51.528428	-0.071188	https://live.staticflickr.com/4490/23618149108_2cddb3819e_m.jpg	https://live.staticflickr.com/4490/23618149108_2cddb3819e_b.jpg	0.469441742	Quercus ilex	Evergreen oak	0	All Rights Reserved	https://www.flickr.com/photos/41087279@N00/23618149108	No	FALSE	FALSE		NA	NA	FALSE	FALSE	FALSE	FALSE	Street scene	NA
8598299238	25937668@N08	Yellow + Purple	24/03/2013	51.588296	-0.036735	https://live.staticflickr.com/8094/8598299238_c2f13fdb78_m.jpg	https://live.staticflickr.com/8094/8598299238_c2f13fdb78_b.jpg	0.126724705	Orobanche uniflora	Naked broomrape	0	All Rights Reserved	https://www.flickr.com/photos/25937668@N08/8598299238	Yes	TRUE	TRUE		Neophyte	Introduced	TRUE	TRUE	FALSE	FALSE		Primula auricula
48316310626	40837632@N05	Chelsea Flower Show - Morgan 3-Wheeler Rear	22/05/2019	51.487168	-0.153926	https://live.staticflickr.com/65535/48316310626_42973cd8eb_m.jpg	https://live.staticflickr.com/65535/48316310626_42973cd8eb_b.jpg	0.010268784	Anthriscus sylvestris	Cow-parsley	4	Attribution License	https://www.flickr.com/photos/40837632@N05/48316310626	No	FALSE	TRUE	Family	Neophyte	Unknown	FALSE	FALSE	FALSE	FALSE	I don't think the thing in the foreground is Anthriscus sylvestris, but not sure what it is either	Apiaceae
5547902103	55661427@N00	Birthday flowers	21/03/2011	51.52	-0.155667	https://live.staticflickr.com/5100/5547902103_cfa9d04811_m.jpg	https://live.staticflickr.com/5100/5547902103_cfa9d04811_b.jpg	0.143029288	Tulipa gesneriana	Gesner's tulip	1	Attribution-NonCommercial-ShareAlike License	https://www.flickr.com/photos/55661427@N00/5547902103	Yes	TRUE	TRUE	Family;Genus	Neophyte	Introduced	TRUE	FALSE	FALSE	FALSE		Tulipa sp.
20048813300	98372297@N03	Pancras Square, London, United Kingdom	02/08/2015	51.533135	-0.125527	https://live.staticflickr.com/3833/20048813300_afb78ac9cd_m.jpg	https://live.staticflickr.com/3833/20048813300_afb78ac9cd_b.jpg	0.357474417	Nymphaea alba	White water-lily	0	All Rights Reserved	https://www.flickr.com/photos/98372297@N03/20048813300	Yes	TRUE	TRUE	Family;Genus;Species	Native	Introduced	TRUE	FALSE	FALSE	FALSE
7284965624	46311002@N05	Sedum, Kew Gardens	08/01/2011	51.481636	-0.290622	https://live.staticflickr.com/7081/7284965624_633c4be048_m.jpg	https://live.staticflickr.com/7081/7284965624_633c4be048_b.jpg	0.090058222	Graptopetalum paraguayense	Ghostplant	0	All Rights Reserved	https://www.flickr.com/photos/46311002@N05/7284965624	Yes	TRUE	TRUE	Family	Neophyte	Introduced	TRUE	TRUE	FALSE	FALSE		Sedum sp.
13857584664	60000251@N06	Cappadocian Maple Tree, The Arboretumum, , Kew Gardens @ 15th March 2014 (Part 3 of 3)	15/03/2014	51.477995	-0.291523	https://live.staticflickr.com/7358/13857584664_4af5eb267f_m.jpg	https://live.staticflickr.com/7358/13857584664_4af5eb267f_b.jpg	0.472528756	Fagus sylvatica	Beech	0	All Rights Reserved	https://www.flickr.com/photos/60000251@N06/13857584664	Yes	TRUE	TRUE		Neophyte	Introduced	TRUE	FALSE	FALSE	FALSE	Species in photo title	Acer cappadocicum
15644301877	116761294@N04	Blood Swept Lands & Seas Of Red	15/11/2014	51.508261	-0.07626	https://live.staticflickr.com/7546/15644301877_a2851dce6d_m.jpg	https://live.staticflickr.com/7546/15644301877_a2851dce6d_b.jpg	0.12898314	Papaver orientale	Oriental poppy	0	All Rights Reserved	https://www.flickr.com/photos/116761294@N04/15644301877	No	FALSE	FALSE		NA	NA	FALSE	FALSE	TRUE	FALSE	Tower of London metal poppies	NA
40851783474	13407304@N05	IMGP9165	19/04/2018	51.442529	-0.060446	https://live.staticflickr.com/814/40851783474_0d421d2745_m.jpg	https://live.staticflickr.com/814/40851783474_0d421d2745_b.jpg	0.85642612	Pentas lanceolata	Egyptian star-cluster	0	All Rights Reserved	https://www.flickr.com/photos/13407304@N05/40851783474	Yes	TRUE	TRUE	Family;Genus;Species	Neophyte	Introduced	TRUE	TRUE	FALSE	FALSE
6067079624	64046422@N03	IMG_5662	02/06/2010	51.482131	-0.121943	https://live.staticflickr.com/6075/6067079624_7bd61c234f_m.jpg	https://live.staticflickr.com/6075/6067079624_7bd61c234f_b.jpg	0.196396381	Paeonia lactiflora	Common garden peony	0	All Rights Reserved	https://www.flickr.com/photos/64046422@N03/6067079624	Yes	TRUE	TRUE	Family;Genus;Species	Neophyte	Introduced	TRUE	FALSE	FALSE	FALSE
6519409487	28205944@N04	Siefke-201104-England-0169-London	27/11/2011	51.50145	-0.134383	https://live.staticflickr.com/7159/6519409487_557d2b86fb_m.jpg	https://live.staticflickr.com/7159/6519409487_557d2b86fb_b.jpg	0.108626641	Tulipa gesneriana	Gesner's tulip	4	Attribution License	https://www.flickr.com/photos/28205944@N04/6519409487	IDK	FALSE	TRUE	Family;Genus	Neophyte	Introduced	TRUE	FALSE	FALSE	FALSE		Tulipa sp.
45442592702	7941313@N03	PA099107	09/10/2018	51.474613	-0.292739	https://live.staticflickr.com/1942/45442592702_11c946381d_m.jpg	https://live.staticflickr.com/1942/45442592702_11c946381d_b.jpg	0.099786669	Quercus ilex	Evergreen oak	0	All Rights Reserved	https://www.flickr.com/photos/7941313@N03/45442592702	No	FALSE	TRUE		Neophyte	Introduced	TRUE	FALSE	FALSE	FALSE	Building mainly	Hydrangea sp.
7310920302	46311002@N05	Kew Gardens	15/03/2011	51.474019	-0.296984	https://live.staticflickr.com/7072/7310920302_9332e0481a_m.jpg	https://live.staticflickr.com/7072/7310920302_9332e0481a_b.jpg	0.304438293	Narcissus tingitanus	NA	0	All Rights Reserved	https://www.flickr.com/photos/46311002@N05/7310920302	Yes	TRUE	TRUE	Family;Genus	Neophyte	Introduced	TRUE	FALSE	FALSE	FALSE		Narcissus agg.
8501755024	93569663@N08	Chiswick House - Camellia	23/02/2013	51.485191	-0.257449	https://live.staticflickr.com/8372/8501755024_839dc8da36_m.jpg	https://live.staticflickr.com/8372/8501755024_839dc8da36_b.jpg	0.166622192	Camellia japonica	Camellia	0	All Rights Reserved	https://www.flickr.com/photos/93569663@N08/8501755024	Yes	TRUE	TRUE	Family;Genus;Species	Neophyte	Introduced	TRUE	FALSE	FALSE	FALSE
8815583406	81851947@N00	The Royal Chelsea Flower show	24/05/2013	51.487833	-0.153667	https://live.staticflickr.com/7299/8815583406_8d455120c6_m.jpg	https://live.staticflickr.com/7299/8815583406_8d455120c6_b.jpg	0.059853412	Tillandsia usneoides	Spanish-moss	1	Attribution-NonCommercial-ShareAlike License	https://www.flickr.com/photos/81851947@N00/8815583406	No	FALSE	TRUE		Native	Spontaneous	FALSE	FALSE	FALSE	FALSE	~MG5 grassland	Trifolium pratense
18310658265	55065311@N03	Purple Allium Hollandicum, KEW Gardens @ 23 May 2015 (2/2)	23/05/2015	51.478295	-0.291652	https://live.staticflickr.com/7746/18310658265_81b23c728d_m.jpg	https://live.staticflickr.com/7746/18310658265_81b23c728d_b.jpg	0.447689235	Allium schoenoprasum	Chives	0	All Rights Reserved	https://www.flickr.com/photos/55065311@N03/18310658265	Yes	TRUE	TRUE	Family;Genus	Neophyte	Introduced	TRUE	FALSE	FALSE	FALSE	Species name in title	Allium hollandicum
15546816977	22184083@N03	IMG_1539	06/11/2014	51.508635	-0.078063	https://live.staticflickr.com/3954/15546816977_a560d2de1b_m.jpg	https://live.staticflickr.com/3954/15546816977_a560d2de1b_b.jpg	0.311730921	Cyclamen repandum	Spring sowbread	0	All Rights Reserved	https://www.flickr.com/photos/22184083@N03/15546816977	No	FALSE	FALSE		NA	NA	FALSE	FALSE	TRUE	FALSE	Tower of London metal poppies	NA
6349345801	16126901@N06	the sunday shopper	13/11/2011	51.519184	-0.0739	https://live.staticflickr.com/6040/6349345801_9c785bf537_m.jpg	https://live.staticflickr.com/6040/6349345801_9c785bf537_b.jpg	0.045539714	Quercus ilex	Evergreen oak	0	All Rights Reserved	https://www.flickr.com/photos/16126901@N06/6349345801	No	FALSE	FALSE		NA	NA	FALSE	FALSE	FALSE	FALSE	Street scene	NA
5124543484	46311002@N05	Hibiscus Storckii (pink form), Kew Gardens, London	19/08/2010	51.479448	-0.292907	https://live.staticflickr.com/1197/5124543484_3aecf3c2d1_m.jpg	https://live.staticflickr.com/1197/5124543484_3aecf3c2d1_b.jpg	0.809242129	Hibiscus rosa-sinensis	Chinese hibiscus	0	All Rights Reserved	https://www.flickr.com/photos/46311002@N05/5124543484	Yes	TRUE	TRUE	Family;Genus	Neophyte	Introduced	TRUE	TRUE	FALSE	FALSE	Species name in photo title	Hibiscus storckii
14042478310	61045291@N02	Reflection out onto Main Avenue	18/05/2014	51.486423	-0.155267	https://live.staticflickr.com/5485/14042478310_e92f32f6c4_m.jpg	https://live.staticflickr.com/5485/14042478310_e92f32f6c4_b.jpg	0.115044817	Viscum album	Mistletoe	0	All Rights Reserved	https://www.flickr.com/photos/61045291@N02/14042478310	No	FALSE	TRUE		Neophyte	Introduced	TRUE	FALSE	FALSE	FALSE	Mainly sculpture	Stipa sp.
8717746516	59275783@N04	Vaisakhi D12	05/05/2013	51.507823	-0.127993	https://live.staticflickr.com/7299/8717746516_ec0f45f17c_m.jpg	https://live.staticflickr.com/7299/8717746516_ec0f45f17c_b.jpg	0.047986113	Iris germanica	Bearded Iris	3	Attribution-NonCommercial-NoDerivs License	https://www.flickr.com/photos/59275783@N04/8717746516	No	FALSE	FALSE		NA	NA	FALSE	FALSE	FALSE	FALSE	Person	NA
6949757992	46311002@N05	Kew Gardens	08/08/2010	51.48159	-0.289195	https://live.staticflickr.com/7273/6949757992_5767cedd2e_m.jpg	https://live.staticflickr.com/7273/6949757992_5767cedd2e_b.jpg	0.104807898	Paeonia mascula	Coral peony	0	All Rights Reserved	https://www.flickr.com/photos/46311002@N05/6949757992	Yes	TRUE	TRUE		Neophyte	Introduced	TRUE	FALSE	FALSE	FALSE	Species name in flickr notes	Argemone platyceras
25148986315	63713558@N00	SCE_6516	15/02/2016	51.482238	-0.289185	https://live.staticflickr.com/1594/25148986315_55de4c69a6_m.jpg	https://live.staticflickr.com/1594/25148986315_55de4c69a6_b.jpg	0.100104965	Calicotome villosa	Spiny Broom	0	All Rights Reserved	https://www.flickr.com/photos/63713558@N00/25148986315	Yes	TRUE	TRUE		Neophyte	Introduced	TRUE	FALSE	FALSE	FALSE		Magnolia sp.
8784454637	21041564@N04	IMG_5326	21/05/2013	51.486236	-0.155696	https://live.staticflickr.com/7440/8784454637_c86598c422_m.jpg	https://live.staticflickr.com/7440/8784454637_c86598c422_b.jpg	0.664737225	Camassia leichtlinii	Large camas	0	All Rights Reserved	https://www.flickr.com/photos/21041564@N04/8784454637	Yes	TRUE	TRUE	Family;Genus;Species	Neophyte	Introduced	TRUE	FALSE	FALSE	FALSE
5421759149	28450912@N02	DSC07771	26/09/2009	51.501666	-0.14	https://live.staticflickr.com/5058/5421759149_6d096f42ff_m.jpg	https://live.staticflickr.com/5058/5421759149_6d096f42ff_b.jpg	0.049393646	Chasmanthe aethiopica	NA	0	All Rights Reserved	https://www.flickr.com/photos/28450912@N02/5421759149	Yes	FALSE	TRUE		Neophyte	Introduced	TRUE	FALSE	FALSE	FALSE	Formal garden bed	Pelargonium sp.
42166067192	8361951@N02	001 Camden Yellow Poppy � stephen cotterell photography	19/05/2018	51.537983	-0.149759	https://live.staticflickr.com/825/42166067192_a55ee17ab6_m.jpg	https://live.staticflickr.com/825/42166067192_a55ee17ab6_b.jpg	0.62593925	Papaver cambricum	Welsh Poppy	0	All Rights Reserved	https://www.flickr.com/photos/8361951@N02/42166067192	Yes	TRUE	TRUE	Family;Genus;Species	Neophyte	Spontaneous	TRUE	FALSE	FALSE	FALSE	Native in Wales, but this will be a non-native genotype
6996491141	46311002@N05	Tibetan Peony (Paeonia Lutea), Kew Gardens	11/05/2010	51.480721	-0.290676	https://live.staticflickr.com/6102/6996491141_d72eeb1cda_m.jpg	https://live.staticflickr.com/6102/6996491141_d72eeb1cda_b.jpg	0.074103855	Papaver alpinum	Austrian poppy	0	All Rights Reserved	https://www.flickr.com/photos/46311002@N05/6996491141	Yes	TRUE	TRUE		Neophyte	Introduced	TRUE	FALSE	FALSE	FALSE	Species name in photo title	Paeonia lutea
8533202491	36743128@N06	BrookGreenLight 0002 E W	01/11/2011	51.504242	-0.182583	https://live.staticflickr.com/8507/8533202491_1a62256281_m.jpg	https://live.staticflickr.com/8507/8533202491_1a62256281_b.jpg	0.153326213	Populus tremuloides	American aspen	0	All Rights Reserved	https://www.flickr.com/photos/36743128@N06/8533202491	Yes	TRUE	TRUE		Neophyte	Introduced	TRUE	FALSE	FALSE	FALSE		Platanus x orientalis
32123279967	28178879@N06	Kew Gardens Orchid Festival 2019 - 86	11/02/2019	51.481741	-0.290192	https://live.staticflickr.com/7888/32123279967_0effebbb6f_m.jpg	https://live.staticflickr.com/7888/32123279967_0effebbb6f_b.jpg	0.024305068	Asclepias curassavica	Bastard ipecacuana	0	All Rights Reserved	https://www.flickr.com/photos/28178879@N06/32123279967	Yes	FALSE	TRUE		Neophyte	Introduced	TRUE	TRUE	FALSE	FALSE		?
6840917355	46311002@N05	Tropical Extravaganza 2012, Kew Gardens	03/02/2012	51.481603	-0.290429	https://live.staticflickr.com/7031/6840917355_815ffae64b_m.jpg	https://live.staticflickr.com/7031/6840917355_815ffae64b_b.jpg	0.127897725	Viola pedata	Bird-foot violet	0	All Rights Reserved	https://www.flickr.com/photos/46311002@N05/6840917355	Yes	TRUE	TRUE		Neophyte	Introduced	TRUE	TRUE	FALSE	FALSE		Orchidaceae
15420573992	55063261@N06	IMG_3624	23/05/2014	51.486594	-0.154625	https://live.staticflickr.com/3931/15420573992_024031fd38_m.jpg	https://live.staticflickr.com/3931/15420573992_024031fd38_b.jpg	0.021086406	Pueraria montana	Kudzu	4	Attribution License	https://www.flickr.com/photos/55063261@N06/15420573992	No	FALSE	TRUE		Neophyte	Introduced	TRUE	FALSE	FALSE	FALSE		Citrus x limon
5577157194	10175347@N00	Spring desk flowers	31/03/2011	51.51429	-0.133042	https://live.staticflickr.com/5294/5577157194_4505b6f662_m.jpg	NA	0.254274875	Bougainvillea spectabilis	Great bougainvillea	3	Attribution-NonCommercial-NoDerivs License	https://www.flickr.com/photos/10175347@N00/5577157194	Yes	FALSE	FALSE		NA	NA	FALSE	TRUE	FALSE	FALSE	Too blurry to ID	NA
31208097785	70251163@N00	<U+0648><U+0623><U+0641><U+0648><U+0636> <U+0623><U+0645><U+0631> <U+0642><U+0644><U+0628><U+064A> <U+0625><U+0644><U+0649> <U+0627><U+0644><U+0644><U+0647>	24/11/2016	51.499518	-0.162942	https://live.staticflickr.com/5618/31208097785_f90903af17_m.jpg	https://live.staticflickr.com/5618/31208097785_f90903af17_b.jpg	0.870072722	Lamprocapnos spectabilis	Asian bleeding-heart	0	All Rights Reserved	https://www.flickr.com/photos/70251163@N00/31208097785	Yes	TRUE	TRUE	Family;Genus;Species	Neophyte	Introduced	TRUE	TRUE	FALSE	FALSE
17058147727	131216164@N08		25/04/2015	51.4924	-0.174656	https://live.staticflickr.com/7685/17058147727_5b03e8b462_m.jpg	https://live.staticflickr.com/7685/17058147727_5b03e8b462_b.jpg	0.134625271	Punica granatum	Pomegranate	0	All Rights Reserved	https://www.flickr.com/photos/131216164@N08/17058147727	Yes	TRUE	TRUE		Neophyte	Introduced	TRUE	FALSE	FALSE	FALSE		Rhododendron sp.
6878086992	46311002@N05	Cafe Marron (Ramosmania Rodriguesii), Kew Gardens	12/06/2010	51.481606	-0.290558	https://live.staticflickr.com/6098/6878086992_9457eb9ed9_m.jpg	https://live.staticflickr.com/6098/6878086992_9457eb9ed9_b.jpg	0.072202235	Posoqueria robusta	NA	0	All Rights Reserved	https://www.flickr.com/photos/46311002@N05/6878086992	Yes	TRUE	TRUE		Neophyte	Introduced	TRUE	TRUE	FALSE	FALSE	Species name in title	Ramosmania rodriguesii
7279068222	28752865@N08	RHS Chelsea Flower Show 2012	25/05/2012	51.486313	-0.155847	https://live.staticflickr.com/8161/7279068222_74145d94e3_m.jpg	https://live.staticflickr.com/8161/7279068222_74145d94e3_b.jpg	0.006424193	Schefflera actinophylla	Australian cabbagetree	4	Attribution License	https://www.flickr.com/photos/28752865@N08/7279068222	Yes	FALSE	TRUE		Neophyte	Introduced	TRUE	FALSE	FALSE	FALSE	Runner bean	Phaseolus vulgaris
15061542671	99245765@N00	'Blood Swept Lands and Seas of Red', Tower of London	27/08/2014	51.507433	-0.077054	https://live.staticflickr.com/3858/15061542671_6edb044786_m.jpg	https://live.staticflickr.com/3858/15061542671_6edb044786_b.jpg	0.012524918	Roystonea regia	Cuban royal palm	5	Attribution-ShareAlike License	https://www.flickr.com/photos/99245765@N00/15061542671	No	FALSE	FALSE		NA	NA	FALSE	FALSE	TRUE	FALSE	Tower of London metal poppies	NA
5526789383	29111130@N04	Dutch Crocus (Crocus x cultorum)	14/03/2011	51.479896	-0.296748	https://live.staticflickr.com/5092/5526789383_789a54754e_m.jpg	https://live.staticflickr.com/5092/5526789383_789a54754e_b.jpg	0.615677416	Crocus flavus	Yellow crocus	0	All Rights Reserved	https://www.flickr.com/photos/29111130@N04/5526789383	Yes	TRUE	TRUE	Family;Genus	Neophyte	Introduced	TRUE	FALSE	FALSE	FALSE	Species name in title	Crocus x cultorum
33327124145	35183682@N00	Gethyum atropurpureum	02/03/2017	51.481922	-0.289417	https://live.staticflickr.com/3676/33327124145_9d62134c16_m.jpg	https://live.staticflickr.com/3676/33327124145_9d62134c16_b.jpg	0.085261285	Nothobartsia spicata	NA	0	All Rights Reserved	https://www.flickr.com/photos/35183682@N00/33327124145	Yes	TRUE	TRUE		Neophyte	Introduced	TRUE	FALSE	FALSE	FALSE	Species name in title	Gethyum atropurpureum
5941243387	56267493@N08		16/07/2011	51.561348	-0.167026	https://live.staticflickr.com/6020/5941243387_8a4f89d006_m.jpg	https://live.staticflickr.com/6020/5941243387_8a4f89d006_b.jpg	0.028781012	Anemone parviflora	Northern anemone	0	All Rights Reserved	https://www.flickr.com/photos/56267493@N08/5941243387	Yes	TRUE	TRUE		Neophyte	Introduced	TRUE	FALSE	FALSE	FALSE		Prunus sp.
5433718264	46311002@N05	Tropical Extravaganza 2011, Kew Gardens, London	06/02/2011	51.481513	-0.290483	https://live.staticflickr.com/4079/5433718264_4710b463d4_m.jpg	https://live.staticflickr.com/4079/5433718264_4710b463d4_b.jpg	0.661151052	Oncidium baueri	NA	0	All Rights Reserved	https://www.flickr.com/photos/46311002@N05/5433718264	Yes	FALSE	TRUE	Family;Genus	Neophyte	Introduced	TRUE	TRUE	FALSE	FALSE	bouquet	Oncidium sp.
5652616981	25187937@N05	Odd One Out	11/04/2011	51.527168	-0.148036	https://live.staticflickr.com/5269/5652616981_202661a6c1_m.jpg	https://live.staticflickr.com/5269/5652616981_202661a6c1_b.jpg	0.501009166	Tulipa gesneriana	Gesner's tulip	4	Attribution License	https://www.flickr.com/photos/25187937@N05/5652616981	Yes	TRUE	TRUE	Family;Genus	Neophyte	Introduced	TRUE	FALSE	FALSE	FALSE		Tulipa sp.
7749849452	76994633@N05	Clitoria Ternatea (Blue Pea), PoW Conservatory, The Royal Botanic Gardens @ 21 July 2012 (P3 of 3)	21/07/2012	51.478028	-0.291588	https://live.staticflickr.com/7269/7749849452_6efe092549_m.jpg	https://live.staticflickr.com/7269/7749849452_6efe092549_b.jpg	0.954412818	Clitoria ternatea	Cordofan-pea	0	All Rights Reserved	https://www.flickr.com/photos/76994633@N05/7749849452	Yes	TRUE	TRUE	Family;Genus;Species	Neophyte	Introduced	TRUE	TRUE	FALSE	FALSE
15692105532	49658303@N02	Kew Gardens	13/07/2014	51.479144	-0.294362	https://live.staticflickr.com/7475/15692105532_072d115c45_m.jpg	https://live.staticflickr.com/7475/15692105532_072d115c45_b.jpg	0.199383572	Cosmos atrosanguineus	Chocolate cosmos	0	All Rights Reserved	https://www.flickr.com/photos/49658303@N02/15692105532	Yes	TRUE	TRUE	Family;Genus;Species	Neophyte	Introduced	TRUE	TRUE	FALSE	FALSE
2764538631	63651050@N00	IMG_5250	07/08/2008	51.502511	-0.136766	https://live.staticflickr.com/3029/2764538631_4d4eece79f_m.jpg	https://live.staticflickr.com/3029/2764538631_4d4eece79f_b.jpg	0.888770104	Rosa spp.	Rose	1	Attribution-NonCommercial-ShareAlike License	https://www.flickr.com/photos/63651050@N00/2764538631	Yes	TRUE	TRUE	Family;Genus	Neophyte	Introduced	TRUE	FALSE	FALSE	FALSE
458166446	14303570@N00	Golden tulips	13/04/2007	51.51164	-0.137296	https://live.staticflickr.com/177/458166446_a1226b4d0c_m.jpg	https://live.staticflickr.com/177/458166446_a1226b4d0c_b.jpg	0.163817644	Glaucium flavum	Horned-poppy	0	All Rights Reserved	https://www.flickr.com/photos/14303570@N00/458166446	Yes	TRUE	TRUE		Neophyte	Introduced	TRUE	FALSE	FALSE	FALSE		Tulipa sp.
21952384132	96627986@N06	White Rose	02/10/2015	51.562966	-0.087397	https://live.staticflickr.com/5792/21952384132_e8232264eb_m.jpg	https://live.staticflickr.com/5792/21952384132_e8232264eb_b.jpg	0.306261748	Rosa sempervirens	Evergreen rose	0	All Rights Reserved	https://www.flickr.com/photos/96627986@N06/21952384132	Yes	TRUE	TRUE	Family;Genus	Neophyte	Introduced	TRUE	FALSE	FALSE	FALSE		Rosa sp.
4739180826	37512286@N06	Summer Sunday	30/06/2010	51.525313	-0.072269	https://live.staticflickr.com/4096/4739180826_a863a29e1a_m.jpg	https://live.staticflickr.com/4096/4739180826_a863a29e1a_b.jpg	0.035238817	Quercus suber	Cork oak	0	All Rights Reserved	https://www.flickr.com/photos/37512286@N06/4739180826	No	FALSE	FALSE		NA	NA	FALSE	FALSE	FALSE	FALSE	Street scene	NA
34811643666	78143176@N06	IMG_1945	21/05/2017	51.481855	-0.291126	https://live.staticflickr.com/4249/34811643666_ec5d0b3d81_m.jpg	https://live.staticflickr.com/4249/34811643666_ec5d0b3d81_b.jpg	0.287811577	Allium giganteum	Giant onion	0	All Rights Reserved	https://www.flickr.com/photos/78143176@N06/34811643666	Yes	TRUE	TRUE	Family;Genus	Neophyte	Introduced	TRUE	FALSE	FALSE	FALSE		Allium sp.
13799937474	10173114@N05	IMG_3888	11/03/2014	51.498794	-0.082023	https://live.staticflickr.com/7238/13799937474_0e8f2f3173_m.jpg	https://live.staticflickr.com/7238/13799937474_0e8f2f3173_b.jpg	0.110643551	Celosia argentea	Abanico	0	All Rights Reserved	https://www.flickr.com/photos/10173114@N05/13799937474	Yes	FALSE	TRUE		Neophyte	Introduced	TRUE	FALSE	FALSE	FALSE	Many species	Rosa sp.
5213106696	54303077@N07	London Horns	27/11/2010	51.47309	-0.086989	https://live.staticflickr.com/4085/5213106696_de5b114c3c_m.jpg	https://live.staticflickr.com/4085/5213106696_de5b114c3c_b.jpg	0.018704589	Lepechinia meyenii	NA	0	All Rights Reserved	https://www.flickr.com/photos/54303077@N07/5213106696	No	FALSE	FALSE		NA	NA	FALSE	FALSE	FALSE	FALSE	Portrait	NA
2043063235	30138107@N00	meadow_baby_hat_03	18/11/2007	51.467142	-0.020175	https://live.staticflickr.com/2128/2043063235_52fb8c88ee_m.jpg	NA	0.131807745	Allium giganteum	Giant onion	0	All Rights Reserved	https://www.flickr.com/photos/30138107@N00/2043063235	No	FALSE	FALSE		NA	NA	FALSE	TRUE	TRUE	FALSE	Knitted flowers	NA
2310708579	10553987@N02	Valentine's Bouquet	15/02/2008	51.50937	-0.130945	https://live.staticflickr.com/2245/2310708579_8083cfc617_m.jpg	https://live.staticflickr.com/2245/2310708579_8083cfc617_b.jpg	0.296361268	Callistephus chinensis	Annual-aster	1	Attribution-NonCommercial-ShareAlike License	https://www.flickr.com/photos/10553987@N02/2310708579	Yes	TRUE	TRUE	Family;Genus;Species	Neophyte	Introduced	TRUE	TRUE	FALSE	FALSE
6014460002	87889086@N00	purdee	06/08/2011	51.5664	-0.047035	https://live.staticflickr.com/6141/6014460002_afe99c9f93_m.jpg	NA	0.584997475	Lathyrus cicera	Chickling-vetch	1	Attribution-NonCommercial-ShareAlike License	https://www.flickr.com/photos/87889086@N00/6014460002	Yes	TRUE	TRUE	Family;Genus	Native	Spontaneous	FALSE	FALSE	FALSE	FALSE		Lathyrus cf. sylvestris
9952248314	79922162@N03	Pink Malvale Flower, The National Theatre, South Bank, London SE1 9PX @ 25 June 2010	12/09/2013	51.506098	-0.117502	https://live.staticflickr.com/3666/9952248314_aef513b4db_m.jpg	NA	0.443203777	Malva alcea	Greater musk mallow	0	All Rights Reserved	https://www.flickr.com/photos/79922162@N03/9952248314	Yes	TRUE	TRUE	Family;Genus;Species	Neophyte	Introduced	TRUE	FALSE	FALSE	FALSE
9354774280	29296993@N02		23/07/2013	51.529358	-0.069565	https://live.staticflickr.com/5537/9354774280_4529c76406_m.jpg	NA	0.892604947	Passiflora caerulea	Brazilian passionflower	0	All Rights Reserved	https://www.flickr.com/photos/29296993@N02/9354774280	Yes	TRUE	TRUE	Family;Genus;Species	Neophyte	Introduced	TRUE	FALSE	FALSE	FALSE
7300826150	46311002@N05	Kew Gardens	06/02/2011	51.481743	-0.290526	https://live.staticflickr.com/7222/7300826150_3a6db6b19b_m.jpg	https://live.staticflickr.com/7222/7300826150_3a6db6b19b_b.jpg	0.137296066	Lycaste puntarenasensis	NA	0	All Rights Reserved	https://www.flickr.com/photos/46311002@N05/7300826150	Yes	TRUE	TRUE	Family	Neophyte	Introduced	TRUE	TRUE	FALSE	FALSE		Orchidaceae
6829177300	29111130@N04	Drooping Star-of-Bethlehem (Ornithogalum nutans)	11/03/2012	51.528603	-0.152961	https://live.staticflickr.com/7192/6829177300_454a4153f9_m.jpg	https://live.staticflickr.com/7192/6829177300_454a4153f9_b.jpg	0.952363849	Ornithogalum nutans	Drooping star-of-Bethlehem	0	All Rights Reserved	https://www.flickr.com/photos/29111130@N04/6829177300	Yes	TRUE	TRUE	Family;Genus;Species	Neophyte	Introduced	TRUE	FALSE	FALSE	FALSE
2447593664	17275699@N02		16/04/2008	51.511293	-0.096945	https://live.staticflickr.com/3175/2447593664_4495b64c48_m.jpg	https://live.staticflickr.com/3175/2447593664_4495b64c48_b.jpg	0.48340407	Tulipa aximensis	NA	0	All Rights Reserved	https://www.flickr.com/photos/17275699@N02/2447593664	Yes	TRUE	TRUE	Family;Genus	Neophyte	Introduced	TRUE	FALSE	FALSE	FALSE		Tulipa sp.
7309604282	46311002@N05	Kew Gardens	04/03/2011	51.477734	-0.292972	https://live.staticflickr.com/8167/7309604282_e29148e9d2_m.jpg	https://live.staticflickr.com/8167/7309604282_e29148e9d2_b.jpg	0.290325254	Crocus vernus	Spring crocus	0	All Rights Reserved	https://www.flickr.com/photos/46311002@N05/7309604282	Yes	TRUE	TRUE	Family;Genus;Species	Neophyte	Introduced	TRUE	FALSE	FALSE	FALSE
6863200403	24389194@N00	2012-02-12 15.52.08.jpg	12/02/2012	51.505555	-0.025834	https://live.staticflickr.com/7192/6863200403_89ca07f5e3_m.jpg	https://live.staticflickr.com/7192/6863200403_89ca07f5e3_b.jpg	0.069940977	Lantana camara	Common lantana	3	Attribution-NonCommercial-NoDerivs License	https://www.flickr.com/photos/24389194@N00/6863200403	Yes	FALSE	TRUE		Neophyte	Introduced	TRUE	FALSE	FALSE	FALSE		Primula sp.
6126857166	77908327@N00	Rose Hips	08/09/2011	51.561771	-0.159366	https://live.staticflickr.com/6066/6126857166_d8f559517a_m.jpg	https://live.staticflickr.com/6066/6126857166_d8f559517a_b.jpg	0.656220675	Euonymus europaeus	Spindle	0	All Rights Reserved	https://www.flickr.com/photos/77908327@N00/6126857166	Yes	TRUE	TRUE		Native	Spontaneous	FALSE	FALSE	FALSE	FALSE		Rosa sp.
14833692521	41087279@N00	DSC_7154	01/08/2014	51.496206	-0.108479	https://live.staticflickr.com/5576/14833692521_0851b92b54_m.jpg	https://live.staticflickr.com/5576/14833692521_0851b92b54_b.jpg	0.643092275	Rosa chinensis	Bengal rose	0	All Rights Reserved	https://www.flickr.com/photos/41087279@N00/14833692521	Yes	TRUE	TRUE	Family;Genus	Neophyte	Introduced	TRUE	FALSE	FALSE	FALSE		Rosa sp.
7502194710	24389194@N00	2012-07-04 18.00.49.jpg	04/07/2012	51.51	-0.041667	https://live.staticflickr.com/7254/7502194710_a15eb3019b_m.jpg	https://live.staticflickr.com/7254/7502194710_a15eb3019b_b.jpg	0.358653963	Rosa chinensis	Bengal rose	3	Attribution-NonCommercial-NoDerivs License	https://www.flickr.com/photos/24389194@N00/7502194710	Yes	TRUE	TRUE	Family;Genus	Neophyte	Introduced	TRUE	FALSE	FALSE	FALSE		Rosa sp.
2392680739	25370547@N03	CRW_2034	06/04/2008	51.529444	-0.045586	https://live.staticflickr.com/3222/2392680739_987a690c10_m.jpg	https://live.staticflickr.com/3222/2392680739_987a690c10_b.jpg	0.092022687	Tulipa didieri	Didier's tulip	0	All Rights Reserved	https://www.flickr.com/photos/25370547@N03/2392680739	Yes	TRUE	TRUE	Family;Genus	Neophyte	Introduced	TRUE	FALSE	FALSE	FALSE		Tulipa sp.
7658311970	83654426@N06	Flower at Kew	25/07/2012	51.476865	-0.295364	https://live.staticflickr.com/7247/7658311970_3e23a3c47a_m.jpg	https://live.staticflickr.com/7247/7658311970_3e23a3c47a_b.jpg	0.049049161	Commelina erecta	Erect dayflower	0	All Rights Reserved	https://www.flickr.com/photos/83654426@N06/7658311970	Yes	TRUE	TRUE	Family;Genus	Neophyte	Introduced	TRUE	FALSE	FALSE	FALSE		Commelina sp.
9575110279	7371031@N08	2013-06-25 16.09.34	25/06/2013	51.507142	-0.116493	https://live.staticflickr.com/5332/9575110279_112ce8be43_m.jpg	https://live.staticflickr.com/5332/9575110279_112ce8be43_b.jpg	0.136601716	Calendula officinalis	Calendula	1	Attribution-NonCommercial-ShareAlike License	https://www.flickr.com/photos/7371031@N08/9575110279	Yes	FALSE	TRUE	Family;Genus;Species	Neophyte	Introduced	TRUE	TRUE	FALSE	FALSE
5603548138	29111130@N04	Crown-imperial (Fritillaria imperialis)	09/04/2011	51.527772	-0.147478	https://live.staticflickr.com/5183/5603548138_509c7a8285_m.jpg	NA	0.665565848	Fritillaria imperialis	Crown imperial	0	All Rights Reserved	https://www.flickr.com/photos/29111130@N04/5603548138	Yes	TRUE	TRUE	Family;Genus;Species	Neophyte	Introduced	TRUE	FALSE	FALSE	FALSE
202077718	28852067@N00		30/07/2006	51.528316	-0.153787	https://live.staticflickr.com/61/202077718_0f1e2fa77f_m.jpg	https://live.staticflickr.com/61/202077718_0f1e2fa77f_b.jpg	0.440154076	Rosa spp.	Rose	0	All Rights Reserved	https://www.flickr.com/photos/28852067@N00/202077718	Yes	TRUE	TRUE	Family;Genus	Neophyte	Introduced	TRUE	FALSE	FALSE	FALSE
5212682481	55065311@N03	Beautiful Orange Gazania Rigens Flowers of Tower Hill, London SE1 @ 29 June 2010 (Part 3 of 3)	29/06/2010	51.509603	-0.076196	https://live.staticflickr.com/5044/5212682481_7ce70885a8_m.jpg	https://live.staticflickr.com/5044/5212682481_7ce70885a8_b.jpg	0.636847138	Gazania rigens	Treasure-flower	0	All Rights Reserved	https://www.flickr.com/photos/55065311@N03/5212682481	Yes	TRUE	TRUE	Family;Genus;Species	Neophyte	Introduced	TRUE	FALSE	FALSE	FALSE
5387449925	46311002@N05	Tropical Extravaganza 2010, Kew Gardens, London	02/03/2010	51.481643	-0.290483	https://live.staticflickr.com/5220/5387449925_3dff33fb0f_m.jpg	https://live.staticflickr.com/5220/5387449925_3dff33fb0f_b.jpg	0.962095082	Phalaenopsis spp.	NA	0	All Rights Reserved	https://www.flickr.com/photos/46311002@N05/5387449925	Yes	TRUE	TRUE	Family;Genus	Neophyte	Introduced	TRUE	TRUE	FALSE	FALSE
34348194961	40646519@N00	Everett And The Camellias	18/04/2017	51.502499	-0.203271	https://live.staticflickr.com/4179/34348194961_8261a4d36d_m.jpg	https://live.staticflickr.com/4179/34348194961_8261a4d36d_b.jpg	0.303405821	Etlingera elatior	Philippine waxflower	1	Attribution-NonCommercial-ShareAlike License	https://www.flickr.com/photos/40646519@N00/34348194961	No	FALSE	TRUE		Neophyte	Introduced	TRUE	FALSE	FALSE	FALSE		Camellia sp.
25233019312	80483625@N00	I�m very happy to announce that the book launch for my book \Night Flowers� will be on Thursday 24th March at the Photographers Gallery 6pm - 8pm Stay tuned for details of the after-party. Supported by Merrell Publishers and Illamasqua @illamasqua NIGHT\\	2015-02-14\	51.513042	-0.138532	https://live.staticflickr.com/1533/25233019312_091a5cb6d0_m.jpg	https://live.staticflickr.com/1533/25233019312_091a5cb6d0_b.jpg	0.099062935	Livistona chinensis	Chinese fan palm	0	All Rights Reserved	https://www.flickr.com/photos/80483625@N00/25233019312	No	FALSE	FALSE		NA	NA	FALSE	FALSE	FALSE	FALSE	Artistic portrait
2951943561	79653482@N00	Kew Gardens - London - September 2008	10/09/2008	51.483621	-0.293798	https://live.staticflickr.com/3230/2951943561_bb9a9772e2_m.jpg	https://live.staticflickr.com/3230/2951943561_bb9a9772e2_b.jpg	0.23130925	Aeonium arboreum	Tree aeonium	1	Attribution-NonCommercial-ShareAlike License	https://www.flickr.com/photos/79653482@N00/2951943561	Yes	TRUE	TRUE	Family;Genus;Species	Neophyte	Introduced	TRUE	FALSE	FALSE	FALSE
177066087	53231487@N00	P1150816	09/06/2006	51.526487	-0.154141	https://live.staticflickr.com/62/177066087_af77486edf_m.jpg	https://live.staticflickr.com/62/177066087_af77486edf_b.jpg	0.343843043	Malvaviscus arboreus	Turk's-cap	0	All Rights Reserved	https://www.flickr.com/photos/53231487@N00/177066087	Yes	TRUE	TRUE		Neophyte	Introduced	TRUE	FALSE	FALSE	FALSE		Rosa sp.
8927504346	55578087@N08	UK - London - Columbia Road Flower Market - Hydrangeas, Tulips	02/06/2013	51.530341	-0.068473	https://live.staticflickr.com/3696/8927504346_79620c295d_m.jpg	https://live.staticflickr.com/3696/8927504346_79620c295d_b.jpg	0.0570888	Gladiolus communis	Eastern gladiolus	0	All Rights Reserved	https://www.flickr.com/photos/55578087@N08/8927504346	Yes	FALSE	TRUE		Neophyte	Introduced	TRUE	FALSE	FALSE	FALSE		Tulipa sp.
9452003067	95445435@N00	Three bees	06/08/2013	51.527248	-0.15531	https://live.staticflickr.com/3723/9452003067_f57c9b0488_m.jpg	https://live.staticflickr.com/3723/9452003067_f57c9b0488_b.jpg	0.25636512	Eutrochium maculatum	Eupatoire macul�e	0	All Rights Reserved	https://www.flickr.com/photos/95445435@N00/9452003067	Yes	TRUE	TRUE	Family;Genus;Species	Neophyte	Introduced	TRUE	FALSE	FALSE	FALSE
4486591879	44083360@N00	�Out beyond ideas of wrongdoing and rightdoing, there is a field. I will meet you there.� Jalal ad-Din Rumi	03/04/2010	51.530399	-0.16855	https://live.staticflickr.com/2763/4486591879_a37f65fb76_m.jpg	https://live.staticflickr.com/2763/4486591879_a37f65fb76_b.jpg	0.186983436	Fagus sylvatica	Beech	1	Attribution-NonCommercial-ShareAlike License	https://www.flickr.com/photos/44083360@N00/4486591879	IDK	FALSE	TRUE	Family;Genus;Species	Native	Unknown	FALSE	FALSE	FALSE	FALSE
24249306214	26944586@N07	Flowers for David Bowie in front of the building where the Ziggy Stardust album cover was shot	30/01/2016	51.511305	-0.139709	https://live.staticflickr.com/1499/24249306214_d51c344cc8_m.jpg	https://live.staticflickr.com/1499/24249306214_d51c344cc8_b.jpg	0.07805755	Matthiola incana	Hoary Stock	0	All Rights Reserved	https://www.flickr.com/photos/26944586@N07/24249306214	No	FALSE	TRUE		Neophyte	Introduced	TRUE	FALSE	FALSE	FALSE		Strelitzia sp.
15682452015	49658303@N02	Kew Gardens	18/05/2014	51.479144	-0.294362	https://live.staticflickr.com/3942/15682452015_8e2ddaffb1_m.jpg	https://live.staticflickr.com/3942/15682452015_8e2ddaffb1_b.jpg	0.178582519	Cistus albidus	White-leaf rock-rose	0	All Rights Reserved	https://www.flickr.com/photos/49658303@N02/15682452015	Yes	TRUE	TRUE	Family;Genus	Neophyte	Introduced	TRUE	FALSE	FALSE	FALSE		Cistus sp.
35816014253	52756896@N06	Bee on Buddleja	16/08/2017	51.449791	-0.109339	https://live.staticflickr.com/4352/35816014253_edfd38f7aa_m.jpg	https://live.staticflickr.com/4352/35816014253_edfd38f7aa_b.jpg	0.95684135	Buddleja davidii	Orange-eye	3	Attribution-NonCommercial-NoDerivs License	https://www.flickr.com/photos/52756896@N06/35816014253	Yes	TRUE	TRUE	Family;Genus;Species	Neophyte	Spontaneous	TRUE	FALSE	FALSE	FALSE
7310633686	46311002@N05	Kew Gardens	04/03/2011	51.479839	-0.3003	https://live.staticflickr.com/8012/7310633686_19da288e3b_m.jpg	https://live.staticflickr.com/8012/7310633686_19da288e3b_b.jpg	0.185624868	Nelumbo nucifera	East Indian lotus	0	All Rights Reserved	https://www.flickr.com/photos/46311002@N05/7310633686	Yes	TRUE	TRUE		Neophyte	Introduced	TRUE	FALSE	FALSE	FALSE		Camellia sp.
35839746676	89578620@N00	Orange flowers, Regent's Park, London	12/07/2017	51.524627	-0.15887	https://live.staticflickr.com/4211/35839746676_6fe205b189_m.jpg	https://live.staticflickr.com/4211/35839746676_6fe205b189_b.jpg	0.163618252	Zinnia angustifolia	Narrowleaf zinnia	0	All Rights Reserved	https://www.flickr.com/photos/89578620@N00/35839746676	Yes	TRUE	TRUE	Family;Genus	Neophyte	Introduced	TRUE	FALSE	FALSE	FALSE		Zinnia sp.
27644104562	59275783@N04	Alone and Blue	08/06/2016	51.522442	-0.070209	https://live.staticflickr.com/7341/27644104562_38707f2aa3_m.jpg	https://live.staticflickr.com/7341/27644104562_38707f2aa3_b.jpg	0.981770396	Carthamus lanatus	Distaff thistle	3	Attribution-NonCommercial-NoDerivs License	https://www.flickr.com/photos/59275783@N04/27644104562	Yes	TRUE	TRUE	Family	Archaeophyte	Introduced	FALSE	FALSE	FALSE	FALSE		Centaurea cyanus
4531627285	62026855@N00		18/04/2010	51.563248	-0.158271	https://live.staticflickr.com/4046/4531627285_3c364eb258_m.jpg	https://live.staticflickr.com/4046/4531627285_3c364eb258_b.jpg	0.512028098	Prunus spinosa	Sloe	0	All Rights Reserved	https://www.flickr.com/photos/62026855@N00/4531627285	Yes	TRUE	TRUE	Family;Genus;Species	Native	Spontaneous	FALSE	FALSE	FALSE	FALSE
6326416096	46311002@N05	Kew Gardens	02/04/2010	51.479104	-0.292757	https://live.staticflickr.com/6217/6326416096_3215fdba7b_m.jpg	https://live.staticflickr.com/6217/6326416096_3215fdba7b_b.jpg	0.437776148	Ochna multiflora	NA	0	All Rights Reserved	https://www.flickr.com/photos/46311002@N05/6326416096	Yes	TRUE	TRUE	Family;Genus	Neophyte	Introduced	TRUE	TRUE	FALSE	FALSE	Name in photo comments	Ochna mossambicensis
15333576429	82682601@N04		12/10/2014	51.502797	-0.204789	https://live.staticflickr.com/5612/15333576429_5495cb17dc_m.jpg	https://live.staticflickr.com/5612/15333576429_5495cb17dc_b.jpg	0.177859977	Quercus ilex	Evergreen oak	0	All Rights Reserved	https://www.flickr.com/photos/82682601@N04/15333576429	Yes	FALSE	TRUE		Neophyte	Introduced	TRUE	FALSE	FALSE	FALSE	One of numerous plants in the photo, but the only one i can clearly ID	Liriodendron tulipifera
2816752169	29507492@N07	Water lilly	30/08/2008	51.480367	-0.235615	https://live.staticflickr.com/3282/2816752169_46414e731a_m.jpg	NA	0.404254288	Nymphaea alba	White water-lily	0	All Rights Reserved	https://www.flickr.com/photos/29507492@N07/2816752169	Yes	TRUE	TRUE	Family;Genus;Species	Native	Introduced	TRUE	FALSE	FALSE	FALSE
11087537624	41087279@N00	DSC_1024 Columbia Road Flower Market	24/11/2013	51.529338	-0.06945	https://live.staticflickr.com/5532/11087537624_df2c2dc36f_m.jpg	https://live.staticflickr.com/5532/11087537624_df2c2dc36f_b.jpg	0.122527838	Quercus ilex	Evergreen oak	0	All Rights Reserved	https://www.flickr.com/photos/41087279@N00/11087537624	IDK	FALSE	FALSE		NA	NA	FALSE	FALSE	FALSE	FALSE		NA
3584931582	26196286@N02	Iris's	12/02/2009	51.481974	-0.289552	https://live.staticflickr.com/3301/3584931582_f004868c25_m.jpg	NA	0.486816019	Iris xiphium	Spanish iris	0	All Rights Reserved	https://www.flickr.com/photos/26196286@N02/3584931582	Yes	TRUE	FALSE	Family;Genus	Neophyte	Introduced	TRUE	TRUE	FALSE	FALSE		Iris sp.
24986127835	55578087@N08	UK - London - Chiswick - Chiswick House Gardens - Magical Lantern Festival - Flower	11/02/2016	51.484269	-0.260453	https://live.staticflickr.com/1445/24986127835_b98aa4da71_m.jpg	https://live.staticflickr.com/1445/24986127835_b98aa4da71_b.jpg	0.075674392	Cardamine impatiens	Narrow-leaf bittercress	0	All Rights Reserved	https://www.flickr.com/photos/55578087@N08/24986127835	No	FALSE	FALSE		NA	NA	FALSE	FALSE	TRUE	FALSE	Tulip lamp	NA
5805373903	23586209@N03	Chelsea Flower Show 2011	24/05/2011	51.486514	-0.155396	https://live.staticflickr.com/3138/5805373903_58bd64f7e4_m.jpg	https://live.staticflickr.com/3138/5805373903_58bd64f7e4_b.jpg	0.11833413	Napoleonaea imperialis	NA	2	Attribution-NonCommercial License	https://www.flickr.com/photos/23586209@N03/5805373903	Yes	TRUE	TRUE		Neophyte	Introduced	TRUE	TRUE	FALSE	FALSE		Tulipa sp.
13664436823	89629038@N02	Kensington Gardens cherry blossom 2014	04/04/2014	51.504427	-0.175203	https://live.staticflickr.com/2816/13664436823_8d76c3c9d3_m.jpg	https://live.staticflickr.com/2816/13664436823_8d76c3c9d3_b.jpg	0.45739466	Prunus serrulata	Japanese cherry	0	All Rights Reserved	https://www.flickr.com/photos/89629038@N02/13664436823	Yes	TRUE	TRUE	Family;Genus;Species	Neophyte	Introduced	TRUE	FALSE	FALSE	FALSE
6325918418	46311002@N05	Kew Gardens	02/04/2010	51.481603	-0.290429	https://live.staticflickr.com/6059/6325918418_b9e0beeab8_m.jpg	https://live.staticflickr.com/6059/6325918418_b9e0beeab8_b.jpg	0.198682994	Berberis vulgaris	European barberry	0	All Rights Reserved	https://www.flickr.com/photos/46311002@N05/6325918418	Yes	TRUE	TRUE		Neophyte	Introduced	TRUE	TRUE	FALSE	FALSE		?
22035485390	37488771@N08	upload	16/10/2015	51.528475	-0.077981	https://live.staticflickr.com/753/22035485390_84b9a8412a_m.jpg	https://live.staticflickr.com/753/22035485390_84b9a8412a_b.jpg	0.227349117	Nymphaea alba	White water-lily	0	All Rights Reserved	https://www.flickr.com/photos/37488771@N08/22035485390	No	FALSE	FALSE		NA	NA	FALSE	FALSE	TRUE	FALSE	Picture	NA
30643110371	12982516@N02	Autumn Leaves Clissold Park hackney London November 2 2016 (4)	02/11/2016	51.562678	-0.089135	https://live.staticflickr.com/5523/30643110371_fc9ecf26cf_m.jpg	https://live.staticflickr.com/5523/30643110371_fc9ecf26cf_b.jpg	0.296858728	Acer saccharinum	Soft maple	4	Attribution License	https://www.flickr.com/photos/12982516@N02/30643110371	Yes	TRUE	TRUE	Family;Genus;Species	Neophyte	Introduced	TRUE	FALSE	FALSE	FALSE
6171967539	46311002@N05	Kew Gardens	02/03/2010	51.478837	-0.290751	https://live.staticflickr.com/6162/6171967539_c138fa3a8a_m.jpg	https://live.staticflickr.com/6162/6171967539_c138fa3a8a_b.jpg	0.11669793	Crassula rupestris	Inrygertjie	0	All Rights Reserved	https://www.flickr.com/photos/46311002@N05/6171967539	Yes	TRUE	TRUE		Neophyte	Introduced	TRUE	FALSE	FALSE	FALSE		?
29460819357	124483065@N03	Great Titchfield Street. 20180831T13-25-48Z	31/08/2018	51.518241	-0.140337	https://live.staticflickr.com/1872/29460819357_f3f7623040_m.jpg	https://live.staticflickr.com/1872/29460819357_f3f7623040_b.jpg	0.312933505	Quercus ilex	Evergreen oak	0	All Rights Reserved	https://www.flickr.com/photos/124483065@N03/29460819357	No	FALSE	FALSE		NA	NA	FALSE	FALSE	FALSE	FALSE	Street scene with florist's window	NA
7132338665	46311002@N05	Kew Gardens	27/04/2012	51.48189	-0.29089	https://live.staticflickr.com/8144/7132338665_635fccc2c3_m.jpg	https://live.staticflickr.com/8144/7132338665_635fccc2c3_b.jpg	0.635198474	Dendrobium thyrsiflorum	NA	0	All Rights Reserved	https://www.flickr.com/photos/46311002@N05/7132338665	Yes	TRUE	TRUE	Family;Genus;Species	Neophyte	Introduced	TRUE	TRUE	FALSE	FALSE
14132593280	84195101@N00		01/06/2014	51.519692	-0.093727	https://live.staticflickr.com/3791/14132593280_5a11189802_m.jpg	https://live.staticflickr.com/3791/14132593280_5a11189802_b.jpg	0.035544701	Allium ericetorum	NA	4	Attribution License	https://www.flickr.com/photos/84195101@N00/14132593280	Yes	FALSE	TRUE		Neophyte	Introduced	TRUE	FALSE	FALSE	FALSE	Garden scene	Iris sp.
6086514883	25667443@N06	2011-08-05 at 11-33-21	05/08/2011	51.4745	-0.3015	https://live.staticflickr.com/6088/6086514883_f7c609a728_m.jpg	https://live.staticflickr.com/6088/6086514883_f7c609a728_b.jpg	0.053453058	Iris spuria	Blue iris	0	All Rights Reserved	https://www.flickr.com/photos/25667443@N06/6086514883	IDK	FALSE	FALSE		NA	NA	FALSE	FALSE	FALSE	FALSE		PHOTO MISSING
6332259100	60000251@N06	Beautiful White Petunia of Bermondsey Sqaure Hotel, London SE1 @ 29 June 2011	29/06/2011	51.497923	-0.080101	https://live.staticflickr.com/6115/6332259100_777e6040f9_m.jpg	https://live.staticflickr.com/6115/6332259100_777e6040f9_b.jpg	0.212874323	Ipomoea imperati	Fiddle-leaf morning-glory	0	All Rights Reserved	https://www.flickr.com/photos/60000251@N06/6332259100	Yes	TRUE	TRUE		Neophyte	Introduced	TRUE	FALSE	FALSE	FALSE		Petunia sp.
23986480491	41087279@N00	DSC_8643 Columbia Road Flower Market London with Sopie with Christmas Tree	20/12/2015	51.528868	-0.070469	https://live.staticflickr.com/5708/23986480491_21121a9679_m.jpg	https://live.staticflickr.com/5708/23986480491_21121a9679_b.jpg	0.101402067	Araucaria heterophylla	Norfolk Island-pine	0	All Rights Reserved	https://www.flickr.com/photos/41087279@N00/23986480491	No	FALSE	TRUE		Neophyte	Introduced	TRUE	FALSE	FALSE	FALSE	Christmas tree market	Abies nordmanniana
48081741583	21779222@N00	Waterlily House at Kew Gardens	08/06/2019	51.480027	-0.29324	https://live.staticflickr.com/65535/48081741583_6b17f9de63_m.jpg	https://live.staticflickr.com/65535/48081741583_6b17f9de63_b.jpg	0.274050713	Nymphaea lotus	Egyptian lotus	2	Attribution-NonCommercial License	https://www.flickr.com/photos/21779222@N00/48081741583	Yes	TRUE	TRUE	Family;Genus;Species	Neophyte	Introduced	TRUE	TRUE	FALSE	FALSE
4965236505	25963075@N04	St. Paul and the flowers	05/04/2010	51.513869	-0.098275	https://live.staticflickr.com/4105/4965236505_4fbb99a104_m.jpg	https://live.staticflickr.com/4105/4965236505_4fbb99a104_b.jpg	0.0793605	Sorghum bicolor	Great millet	3	Attribution-NonCommercial-NoDerivs License	https://www.flickr.com/photos/25963075@N04/4965236505	Yes	FALSE	TRUE		Neophyte	Introduced	TRUE	FALSE	FALSE	FALSE		Prunus sp.
5764859726	11904975@N00	Beautiful spray	26/05/2011	51.485736	-0.155332	https://live.staticflickr.com/3187/5764859726_b5dafd3fd9_m.jpg	https://live.staticflickr.com/3187/5764859726_b5dafd3fd9_b.jpg	0.100741409	Lilium candidum	Madonna lily	0	All Rights Reserved	https://www.flickr.com/photos/11904975@N00/5764859726	Yes	FALSE	TRUE	Family;Genus	Neophyte	Introduced	TRUE	FALSE	FALSE	FALSE		Lilium sp.
15145409290	10645937@N03	Kew -September 2014-1797.jpg	23/09/2014	51.478883	-0.295794	https://live.staticflickr.com/3921/15145409290_48d44a8b45_m.jpg	https://live.staticflickr.com/3921/15145409290_48d44a8b45_b.jpg	0.23943086	Euonymus europaeus	Spindle	0	All Rights Reserved	https://www.flickr.com/photos/10645937@N03/15145409290	Yes	FALSE	FALSE		NA	NA	TRUE	FALSE	FALSE	FALSE	Trees at Kew, not close enough to really see what it is	NA
26399210830	131537526@N05	#swans #early #morning #canoe #lake #spring #flowers #greenery #southsea #portsmouth 27.4.16	27/04/2016	51.515886	-0.132769	https://live.staticflickr.com/1561/26399210830_22f539bd4b_m.jpg	https://live.staticflickr.com/1561/26399210830_22f539bd4b_b.jpg	0.08044108	Typha latifolia	Cooper's-reed	0	All Rights Reserved	https://www.flickr.com/photos/131537526@N05/26399210830	No	FALSE	FALSE		NA	NA	FALSE	FALSE	FALSE	FALSE		NA
14985642968	60000251@N06	Palm House, Kew Gardens @ 4 April 2014 (Part 2 of 2) � Cast Iron Spiral Staircase	30/07/2014	51.477995	-0.291523	https://live.staticflickr.com/3854/14985642968_8fe3010c20_m.jpg	https://live.staticflickr.com/3854/14985642968_8fe3010c20_b.jpg	0.01808833	Cycas seemannii	NA	0	All Rights Reserved	https://www.flickr.com/photos/60000251@N06/14985642968	No	FALSE	FALSE		NA	NA	FALSE	TRUE	FALSE	FALSE	mainly staircase at Kew Palm House rather than plants	NA
41090781830	12982516@N02	London June 19 2018 (32) Clissold Park Hackney Retro	19/06/2018	51.562672	-0.091195	https://live.staticflickr.com/1785/41090781830_59953c091b_m.jpg	https://live.staticflickr.com/1785/41090781830_59953c091b_b.jpg	0.049188901	Quercus ilex	Evergreen oak	4	Attribution License	https://www.flickr.com/photos/12982516@N02/41090781830	Yes	FALSE	FALSE		NA	NA	TRUE	FALSE	FALSE	FALSE	Not really close enough	NA
19320068729	55065311@N03	Claridge's Hotel, London @ 20 September 2014 (12/18) - Viola on Cake	20/09/2014	51.512565	-0.148991	https://live.staticflickr.com/3821/19320068729_2b36491ce5_m.jpg	https://live.staticflickr.com/3821/19320068729_2b36491ce5_b.jpg	0.604967952	Viola x wittrockiana	Garden Pansy	0	All Rights Reserved	https://www.flickr.com/photos/55065311@N03/19320068729	No	FALSE	TRUE	Family;Genus;Species	Neophyte	Introduced	TRUE	TRUE	FALSE	FALSE	Decorating a cake
7717148620	11533727@N00	Olympic Stadium (13 of 81).jpg	04/08/2012	51.543839	-0.01517	https://live.staticflickr.com/8423/7717148620_e0d5e14f6a_m.jpg	https://live.staticflickr.com/8423/7717148620_e0d5e14f6a_b.jpg	0.130839795	Carthamus lanatus	Distaff thistle	0	All Rights Reserved	https://www.flickr.com/photos/11533727@N00/7717148620	Yes	FALSE	TRUE	Family	Archaeophyte	Introduced	FALSE	FALSE	FALSE	FALSE		cf. Centaurea cyanus
9177887124	75796607@N00	Chelsea Flower Show - Royal Hospital Chelsea - Londen {23 mei 2013}	23/05/2013	51.48628	-0.154409	https://live.staticflickr.com/7321/9177887124_cb4c68bc20_m.jpg	https://live.staticflickr.com/7321/9177887124_cb4c68bc20_b.jpg	0.130516931	Viola x wittrockiana	Garden Pansy	4	Attribution License	https://www.flickr.com/photos/75796607@N00/9177887124	Yes	FALSE	TRUE		Neophyte	Introduced	TRUE	TRUE	FALSE	FALSE		Zantedeschia aethiopica
7208596132	46311002@N05	Pseudaechmanthera Glutinosa, Kew Gardens	12/12/2010	51.47474	-0.295547	https://live.staticflickr.com/7083/7208596132_d4523eed0e_m.jpg	https://live.staticflickr.com/7083/7208596132_d4523eed0e_b.jpg	0.248635724	Ruellia strepens	Limestone wild petunia	0	All Rights Reserved	https://www.flickr.com/photos/46311002@N05/7208596132	Yes	TRUE	TRUE	Family;Genus	Neophyte	Introduced	TRUE	TRUE	FALSE	FALSE	Name in photo title; Ruellia and Pseudaechmanthera considered synonymous here	Pseudaechmanthera glutinosa
6949022329	46311002@N05	Kew Gardens	05/05/2010	51.476966	-0.295053	https://live.staticflickr.com/7205/6949022329_176d68af52_m.jpg	https://live.staticflickr.com/7205/6949022329_176d68af52_b.jpg	0.457193196	Genista ephedroides	NA	0	All Rights Reserved	https://www.flickr.com/photos/46311002@N05/6949022329	Yes	TRUE	TRUE	Family	Neophyte	Introduced	TRUE	FALSE	FALSE	FALSE	Species name in photo comments	Coronilla valentina
12173581363	99145208@N00	Kew January 2014	27/01/2014	51.483247	-0.292736	https://live.staticflickr.com/5504/12173581363_85e01bc786_m.jpg	https://live.staticflickr.com/5504/12173581363_85e01bc786_b.jpg	0.520885825	Primula vulgaris	Primrose	2	Attribution-NonCommercial License	https://www.flickr.com/photos/99145208@N00/12173581363	Yes	TRUE	TRUE	Family;Genus;Species	Native	Introduced	TRUE	FALSE	FALSE	FALSE
5770096358	45175936@N06	HIP_328212842.047816	27/05/2011	51.486166	-0.154	https://live.staticflickr.com/2331/5770096358_5bdeb1f365_m.jpg	https://live.staticflickr.com/2331/5770096358_5bdeb1f365_b.jpg	0.006519417	Ficus aurea	Florida strangler fig	0	All Rights Reserved	https://www.flickr.com/photos/45175936@N06/5770096358	No	FALSE	FALSE		NA	NA	FALSE	FALSE	FALSE	FALSE	Too dark and arty, nothing clear	NA
4983180868	29636662@N05	Any 3 for �10!	12/09/2010	51.528383	-0.073127	https://live.staticflickr.com/4154/4983180868_9ecdebc0d7_m.jpg	https://live.staticflickr.com/4154/4983180868_9ecdebc0d7_b.jpg	0.180769905	Brassica oleracea	Cabbage	0	All Rights Reserved	https://www.flickr.com/photos/29636662@N05/4983180868	Yes	FALSE	TRUE		Neophyte	Introduced	TRUE	FALSE	FALSE	FALSE		Aster sp.
7835253546	11280860@N08	Wreaths & Flowers for fallen soldiers	22/07/2012	51.509666	-0.077834	https://live.staticflickr.com/7270/7835253546_4d0c6b6de5_m.jpg	https://live.staticflickr.com/7270/7835253546_4d0c6b6de5_b.jpg	0.075493135	Parthenocissus tricuspidata	Boston-ivy	0	All Rights Reserved	https://www.flickr.com/photos/11280860@N08/7835253546	No	FALSE	FALSE		NA	NA	FALSE	FALSE	TRUE	FALSE	paper poppies	NA
8716971510	41087279@N00	cDSC_0012_1 Miss Southern Africa UK Beauty Pageant Contest at The Commonwealth Club London Dec 2006 Flowers	02/12/2006	51.507106	-0.124958	https://live.staticflickr.com/7355/8716971510_baa397c4af_m.jpg	https://live.staticflickr.com/7355/8716971510_baa397c4af_b.jpg	0.134204105	Rosa x damascena	Damascene Rose	0	All Rights Reserved	https://www.flickr.com/photos/41087279@N00/8716971510	Yes	FALSE	TRUE		Neophyte	Introduced	TRUE	TRUE	FALSE	FALSE		Hippeastrum sp.
3512845685	67023475@N00	050409 Dulwich flower breakfast 029	04/05/2009	51.445033	-0.0742	https://live.staticflickr.com/3629/3512845685_35821f9409_m.jpg	https://live.staticflickr.com/3629/3512845685_35821f9409_b.jpg	0.059619199	Lagerstroemia speciosa	Queen's crape-myrtle	0	All Rights Reserved	https://www.flickr.com/photos/67023475@N00/3512845685	Yes	FALSE	FALSE		NA	Introduced	FALSE	FALSE	FALSE	FALSE	Not close enough to know whether this is a native or non-native species	Betula sp.
14205789186	61045291@N02	Thailand floral display in the Great Pavilion	18/05/2014	51.486423	-0.155267	https://live.staticflickr.com/5117/14205789186_ec309e2c16_m.jpg	https://live.staticflickr.com/5117/14205789186_ec309e2c16_b.jpg	0.668345869	Brassica oleracea	Cabbage	0	All Rights Reserved	https://www.flickr.com/photos/61045291@N02/14205789186	No	FALSE	FALSE		NA	NA	FALSE	FALSE	TRUE	FALSE	Flower sculptures	NA
5787188846	7915360@N03	Interesting seed pod	09/04/2011	51.480367	-0.294056	https://live.staticflickr.com/3134/5787188846_9484773544_m.jpg	https://live.staticflickr.com/3134/5787188846_9484773544_b.jpg	0.054554619	Loxodiscus coriaceus	NA	1	Attribution-NonCommercial-ShareAlike License	https://www.flickr.com/photos/7915360@N03/5787188846	Yes	TRUE	TRUE		Neophyte	Introduced	TRUE	FALSE	FALSE	FALSE		?
5211276534	21951063@N06	Springtime in Regents Park	08/04/2010	51.524852	-0.158053	https://live.staticflickr.com/5287/5211276534_070ecf75bd_m.jpg	NA	0.475924194	Tulipa kaufmanniana	Water-lily tulip	0	All Rights Reserved	https://www.flickr.com/photos/21951063@N06/5211276534	Yes	TRUE	TRUE	Family;Genus	Neophyte	Introduced	TRUE	FALSE	FALSE	FALSE		Tulipa sp.
30640584918	14838182@N00	Greece or Spain?	30/08/2018	51.513333	-0.170834	https://live.staticflickr.com/1855/30640584918_c98d224160_m.jpg	https://live.staticflickr.com/1855/30640584918_c98d224160_b.jpg	0.108770922	Quercus ilex	Evergreen oak	0	All Rights Reserved	https://www.flickr.com/photos/14838182@N00/30640584918	IDK	FALSE	TRUE		Neophyte	Introduced	TRUE	FALSE	FALSE	FALSE		Pelargonium sp.
5512824986	61416618@N00	Awaiting name ... Genus species (Familia)	09/03/2011	51.484332	-0.161801	https://live.staticflickr.com/5179/5512824986_cc9ac4e2be_m.jpg	https://live.staticflickr.com/5179/5512824986_cc9ac4e2be_b.jpg	0.412252992	Scilla bifolia	Alpine squill	3	Attribution-NonCommercial-NoDerivs License	https://www.flickr.com/photos/61416618@N00/5512824986	Yes	TRUE	TRUE	Family;Genus	Neophyte	Introduced	TRUE	FALSE	FALSE	FALSE		Scilla sp.
6160164788	10422465@N00	Parliament and a Flower	18/09/2011	51.497863	-0.120463	https://live.staticflickr.com/6166/6160164788_256656cb3b_m.jpg	https://live.staticflickr.com/6166/6160164788_256656cb3b_b.jpg	0.26148206	Lilium candidum	Madonna lily	4	Attribution License	https://www.flickr.com/photos/10422465@N00/6160164788	Yes	TRUE	TRUE	Family;Genus	Neophyte	Introduced	TRUE	FALSE	FALSE	FALSE		Lilium sp.
5601236784	12608538@N03		08/04/2011	51.478166	-0.294	https://live.staticflickr.com/5022/5601236784_d27a619395_m.jpg	https://live.staticflickr.com/5022/5601236784_d27a619395_b.jpg	0.145705134	Prunus avium	Mazzard cherry	0	All Rights Reserved	https://www.flickr.com/photos/12608538@N03/5601236784	Yes	TRUE	TRUE	Family;Genus	Neophyte	Introduced	TRUE	FALSE	FALSE	FALSE		Prunus cf. serratula
7311058854	46311002@N05	Kew Gardens	15/03/2011	51.4746	-0.2956	https://live.staticflickr.com/8020/7311058854_8daab9dc41_m.jpg	https://live.staticflickr.com/8020/7311058854_8daab9dc41_b.jpg	0.74644959	Cestrum elegans	Crimson cestrum	0	All Rights Reserved	https://www.flickr.com/photos/46311002@N05/7311058854	Yes	TRUE	TRUE	Family;Genus;Species	Neophyte	Introduced	TRUE	FALSE	FALSE	FALSE
48081844611	16176711@N02	honey bee on Geum 'Totally Tangerine'	05/06/2019	51.482691	-0.293133	https://live.staticflickr.com/65535/48081844611_881208eced_m.jpg	https://live.staticflickr.com/65535/48081844611_881208eced_b.jpg	0.149254829	Papaver nudicaule	Arctic poppy	0	All Rights Reserved	https://www.flickr.com/photos/16176711@N02/48081844611	Yes	TRUE	TRUE		Neophyte	Introduced	TRUE	FALSE	FALSE	FALSE		Geum cv.
24142159672	47121377@N00	London Photographer	10/10/2015	51.503827	-0.154505	https://live.staticflickr.com/1493/24142159672_b26fe44254_m.jpg	https://live.staticflickr.com/1493/24142159672_b26fe44254_b.jpg	0.110233344	Centranthus ruber	Jupiter's-beard	4	Attribution License	https://www.flickr.com/photos/47121377@N00/24142159672	Yes	FALSE	TRUE		Neophyte	Introduced	TRUE	FALSE	FALSE	FALSE		Sedum sp.
9774146083	96059116@N04	IMG_4067	04/08/2012	51.478388	-0.295428	https://live.staticflickr.com/2882/9774146083_61bdec3201_m.jpg	https://live.staticflickr.com/2882/9774146083_61bdec3201_b.jpg	0.410699695	Agapanthus praecox	African-lily	0	All Rights Reserved	https://www.flickr.com/photos/96059116@N04/9774146083	Yes	TRUE	TRUE	Family;Genus;Species	Neophyte	Introduced	TRUE	FALSE	FALSE	FALSE
37385872715	39653625@N06		21/09/2017	51.535447	-0.125337	https://live.staticflickr.com/4494/37385872715_e107de5fcc_m.jpg	https://live.staticflickr.com/4494/37385872715_e107de5fcc_b.jpg	0.122441515	Campsis grandiflora	Chinese trumpet-creeper	0	All Rights Reserved	https://www.flickr.com/photos/39653625@N06/37385872715	Yes	FALSE	TRUE		Neophyte	Introduced	TRUE	FALSE	FALSE	FALSE	Many species	cf. Gebera sp.
5769559191	45175936@N06	HIP_328212570.223830	27/05/2011	51.486166	-0.154167	https://live.staticflickr.com/5223/5769559191_34ed65146f_m.jpg	https://live.staticflickr.com/5223/5769559191_34ed65146f_b.jpg	0.183796853	Corypha umbraculifera	Talipot palm	0	All Rights Reserved	https://www.flickr.com/photos/45175936@N06/5769559191	Yes	FALSE	TRUE	Family	Neophyte	Introduced	TRUE	FALSE	FALSE	FALSE		Arecaceae
27277124821	26565770@N02	Chelsea Flower Show 2016	28/05/2016	51.48652	-0.156791	https://live.staticflickr.com/7275/27277124821_b21be4b310_m.jpg	https://live.staticflickr.com/7275/27277124821_b21be4b310_b.jpg	0.189493507	Rosa chinensis	Bengal rose	0	All Rights Reserved	https://www.flickr.com/photos/26565770@N02/27277124821	Yes	FALSE	TRUE	Family;Genus	Neophyte	Introduced	TRUE	FALSE	FALSE	FALSE		Rosa sp.
5674342541	36444782@N05	AvenueGdns 10	16/04/2011	51.527145	-0.148138	https://live.staticflickr.com/5263/5674342541_f7ba0aae3e_m.jpg	https://live.staticflickr.com/5263/5674342541_f7ba0aae3e_b.jpg	0.100592136	Viola x wittrockiana	Garden Pansy	0	All Rights Reserved	https://www.flickr.com/photos/36444782@N05/5674342541	Yes	FALSE	TRUE	Family;Genus;Species	Neophyte	Introduced	TRUE	FALSE	FALSE	FALSE
5764842403	52171972@N05	Chelsea Flower Show 2011 247 - Version 2	24/05/2011	51.486	-0.156334	https://live.staticflickr.com/2058/5764842403_cfdf66359f_m.jpg	https://live.staticflickr.com/2058/5764842403_cfdf66359f_b.jpg	0.100993887	Meum athamanticum	Baldmoney	3	Attribution-NonCommercial-NoDerivs License	https://www.flickr.com/photos/52171972@N05/5764842403	Yes	TRUE	TRUE		Neophyte	Introduced	TRUE	FALSE	FALSE	FALSE	Not Meum sp.	?
6414567319	69620439@N04	Beautiful Orange Lily of Bermondsey Square Hotel, London SE1 @ 25 May 2011	25/05/2011	51.498163	-0.082547	https://live.staticflickr.com/7167/6414567319_5d2acf22bc_m.jpg	https://live.staticflickr.com/7167/6414567319_5d2acf22bc_b.jpg	0.986335576	Lilium bulbiferum	Orange lily	0	All Rights Reserved	https://www.flickr.com/photos/69620439@N04/6414567319	Yes	TRUE	TRUE	Family;Genus	Neophyte	Introduced	TRUE	TRUE	FALSE	FALSE	Doesn't appear to be L. bulbiferum	Lilium sp.
34258346691	41087279@N00	DSC_0150	30/04/2017	51.525555	-0.082917	https://live.staticflickr.com/4159/34258346691_b2584fd91c_m.jpg	https://live.staticflickr.com/4159/34258346691_b2584fd91c_b.jpg	0.597094715	Helianthus annuus	Sunflower	0	All Rights Reserved	https://www.flickr.com/photos/41087279@N00/34258346691	No	FALSE	TRUE	Family;Genus;Species	Neophyte	Introduced	TRUE	TRUE	FALSE	FALSE
33180141840	28939240@N00	St. James' Park I	15/06/2014	51.502685	-0.136588	https://live.staticflickr.com/2943/33180141840_aefa0c9c51_m.jpg	https://live.staticflickr.com/2943/33180141840_aefa0c9c51_b.jpg	0.744751334	Dianthus barbatus	Sweet-William	0	All Rights Reserved	https://www.flickr.com/photos/28939240@N00/33180141840	Yes	TRUE	TRUE	Family;Genus;Species	Neophyte	Introduced	TRUE	FALSE	FALSE	FALSE
32645228170	49585698@N04	Visit to see a magical Orchid Festival at Royal Kew Gardens. Richmond. London. 19 Feb'17	19/02/2017	51.482777	-0.291112	https://live.staticflickr.com/2928/32645228170_f2dcbdbd29_m.jpg	https://live.staticflickr.com/2928/32645228170_f2dcbdbd29_b.jpg	0.889699817	Zygopetalum maculatum	Spotted Zygopetalum	0	All Rights Reserved	https://www.flickr.com/photos/49585698@N04/32645228170	Yes	TRUE	TRUE	Family;Genus;Species	Neophyte	Introduced	TRUE	TRUE	FALSE	FALSE
5759534014	12608538@N03		25/05/2011	51.486	-0.155667	https://live.staticflickr.com/2623/5759534014_6e65a4eeab_m.jpg	https://live.staticflickr.com/2623/5759534014_6e65a4eeab_b.jpg	0.535098553	Clematis viticella	Purple clematis	0	All Rights Reserved	https://www.flickr.com/photos/12608538@N03/5759534014	Yes	TRUE	TRUE	Family;Genus;Species	Neophyte	Introduced	TRUE	FALSE	FALSE	FALSE
6795260729	46311002@N05	Tropical Extravaganza 2012, Kew Gardens	29/01/2012	51.481603	-0.290429	https://live.staticflickr.com/7016/6795260729_78f5f52682_m.jpg	https://live.staticflickr.com/7016/6795260729_78f5f52682_b.jpg	0.542222679	Phalaenopsis spp.	NA	0	All Rights Reserved	https://www.flickr.com/photos/46311002@N05/6795260729	Yes	TRUE	TRUE	Family;Genus	Neophyte	Introduced	TRUE	TRUE	FALSE	FALSE
3846998974	10728253@N03	Ribbon Flowers 1923	22/08/2009	51.528624	-0.055296	https://live.staticflickr.com/3425/3846998974_41543cc6f2_m.jpg	https://live.staticflickr.com/3425/3846998974_41543cc6f2_b.jpg	0.064577959	Rosa micrantha	Small-flower sweetbriar	0	All Rights Reserved	https://www.flickr.com/photos/10728253@N03/3846998974	No	FALSE	FALSE		NA	NA	FALSE	FALSE	TRUE	FALSE	Embroidery	NA
5775508075	21442750@N07	RHS Chelsea Flower Show 2011	28/05/2011	51.48801	-0.15648	https://live.staticflickr.com/2085/5775508075_aa2c23d7da_m.jpg	https://live.staticflickr.com/2085/5775508075_aa2c23d7da_b.jpg	0.244714767	Latania lontaroides	Red latan	3	Attribution-NonCommercial-NoDerivs License	https://www.flickr.com/photos/21442750@N07/5775508075	Yes	TRUE	TRUE	Family	Neophyte	Introduced	TRUE	TRUE	FALSE	FALSE		Arecaceae
2329016449	79653482@N00	Spring in St. James Park - London	07/03/2008	51.501449	-0.139324	https://live.staticflickr.com/2331/2329016449_db42114e72_m.jpg	https://live.staticflickr.com/2331/2329016449_db42114e72_b.jpg	0.363564193	Prunus triloba	Flowering almond	1	Attribution-NonCommercial-ShareAlike License	https://www.flickr.com/photos/79653482@N00/2329016449	Yes	TRUE	TRUE	Family;Genus	Neophyte	Introduced	TRUE	FALSE	FALSE	FALSE		Prunus sp.
5624359172	37726231@N00	lemboglossum rossii.	19/03/2011	51.495098	-0.134046	https://live.staticflickr.com/5222/5624359172_475180846f_m.jpg	https://live.staticflickr.com/5222/5624359172_475180846f_b.jpg	0.064480342	Cuitlauzina pulchella	NA	0	All Rights Reserved	https://www.flickr.com/photos/37726231@N00/5624359172	Yes	TRUE	TRUE	Family	Neophyte	Introduced	TRUE	TRUE	FALSE	FALSE	Species name in photo title	Lemboglossum rossii
2846051650	26543417@N08	Butterfly	16/08/2008	51.49613	-0.174794	https://live.staticflickr.com/3291/2846051650_111444b16a_m.jpg	https://live.staticflickr.com/3291/2846051650_111444b16a_b.jpg	0.650881887	Asclepias curassavica	Bastard ipecacuana	0	All Rights Reserved	https://www.flickr.com/photos/26543417@N08/2846051650	Yes	TRUE	TRUE	Family;Genus;Species	Neophyte	Introduced	TRUE	TRUE	FALSE	FALSE
37814556352	69620439@N04	Sculpt At Kew Exhibition @ 23 September 2017 - Pair of Running Cheetah	23/09/2017	51.478476	-0.291888	https://live.staticflickr.com/4481/37814556352_fa1244d0ea_m.jpg	https://live.staticflickr.com/4481/37814556352_fa1244d0ea_b.jpg	0.027529154	Acorus calamus	Calamus	0	All Rights Reserved	https://www.flickr.com/photos/69620439@N04/37814556352	No	FALSE	FALSE		NA	NA	FALSE	FALSE	TRUE	FALSE	Sculpture	NA
6235940824	46311002@N05	Kew Gardens	16/03/2010	51.474493	-0.295429	https://live.staticflickr.com/6240/6235940824_d0650c023a_m.jpg	https://live.staticflickr.com/6240/6235940824_d0650c023a_b.jpg	0.150019437	Chaptalia tomentosa	Woolly sunbonnet	0	All Rights Reserved	https://www.flickr.com/photos/46311002@N05/6235940824	Yes	TRUE	TRUE	Family	Neophyte	Introduced	FALSE	FALSE	FALSE	FALSE	Species name in photo description	Commidendrum rugosum
8715862829	24389194@N00	2013-05-07 07.24.05.jpg	07/05/2013	51.509444	-0.041667	https://live.staticflickr.com/7407/8715862829_41d595267f_m.jpg	https://live.staticflickr.com/7407/8715862829_41d595267f_b.jpg	0.902040482	Lobularia maritima	Sweet alison	3	Attribution-NonCommercial-NoDerivs License	https://www.flickr.com/photos/24389194@N00/8715862829	Yes	TRUE	TRUE	Family;Genus;Species	Neophyte	Introduced	TRUE	FALSE	FALSE	FALSE
25121818196	63713558@N00	SCE_6290-Edit	15/02/2016	51.482264	-0.290772	https://live.staticflickr.com/1484/25121818196_ac2fedc433_m.jpg	https://live.staticflickr.com/1484/25121818196_ac2fedc433_b.jpg	0.86007297	Phalaenopsis spp.	NA	0	All Rights Reserved	https://www.flickr.com/photos/63713558@N00/25121818196	Yes	TRUE	TRUE	Family;Genus	Neophyte	Introduced	TRUE	FALSE	FALSE	FALSE
8999454946	23746322@N07	Water Lilly Flower (Carlas sonshine)	08/06/2013	51.479983	-0.293272	https://live.staticflickr.com/8134/8999454946_57bb9c8ce5_m.jpg	https://live.staticflickr.com/8134/8999454946_57bb9c8ce5_b.jpg	0.511403978	Nymphaea ampla	Dotleaf waterlily	0	All Rights Reserved	https://www.flickr.com/photos/23746322@N07/8999454946	Yes	TRUE	TRUE	Family;Genus	Neophyte	Introduced	TRUE	TRUE	FALSE	FALSE	Cv name in photo title	Nymphaea cv.
43556280105	8225010@N03		31/08/2018	51.479469	-0.292881	https://live.staticflickr.com/1853/43556280105_66feb0b60c_m.jpg	https://live.staticflickr.com/1853/43556280105_66feb0b60c_b.jpg	0.591135085	Nelumbo nucifera	East Indian lotus	0	All Rights Reserved	https://www.flickr.com/photos/8225010@N03/43556280105	Yes	TRUE	TRUE	Family;Genus;Species	Neophyte	Introduced	TRUE	TRUE	FALSE	FALSE
2667406874	40578127@N00	Seen at Kew	12/07/2008	51.47734	-0.293401	https://live.staticflickr.com/3156/2667406874_18a6213723_m.jpg	https://live.staticflickr.com/3156/2667406874_18a6213723_b.jpg	0.133056969	Ratibida columnifera	Longhead-coneflower	0	All Rights Reserved	https://www.flickr.com/photos/40578127@N00/2667406874	Yes	TRUE	TRUE		Neophyte	Introduced	TRUE	FALSE	FALSE	FALSE		Lilium sp.
33074439054	26944586@N07	#DulwichPark #Dulwich #Tulips #Flowers #Spring #Sunshine #SunnyDay #Sun #PrettyBuilding #BlueSky #Park #ParkLife #London #UK #GB #UnitedKingdom #Europe	08/04/2017	51.445508	-0.079134	https://live.staticflickr.com/3943/33074439054_7c53ae33b6_m.jpg	https://live.staticflickr.com/3943/33074439054_7c53ae33b6_b.jpg	0.121824905	Celosia argentea	Abanico	0	All Rights Reserved	https://www.flickr.com/photos/26944586@N07/33074439054	Yes	FALSE	TRUE		Neophyte	Introduced	TRUE	FALSE	FALSE	FALSE		Tulipa sp.
32286862794	78143176@N06	IMG_1937	26/02/2017	51.482074	-0.290321	https://live.staticflickr.com/596/32286862794_10b6a4ba62_m.jpg	https://live.staticflickr.com/596/32286862794_10b6a4ba62_b.jpg	0.390948832	Phalaenopsis amabilis	Anggrek Bulan	0	All Rights Reserved	https://www.flickr.com/photos/78143176@N06/32286862794	Yes	TRUE	TRUE	Family;Genus;Species	Neophyte	Introduced	TRUE	TRUE	FALSE	FALSE
18210816671	41749686@N00	Abstract at London Bank station	28/05/2015	51.500927	-0.113831	https://live.staticflickr.com/8887/18210816671_1db85458a7_m.jpg	https://live.staticflickr.com/8887/18210816671_1db85458a7_b.jpg	0.035428718	Nymphaea alba	White water-lily	6	Attribution-NoDerivs License	https://www.flickr.com/photos/41749686@N00/18210816671	IDK	FALSE	FALSE		NA	NA	FALSE	TRUE	FALSE	FALSE	Abstract art?	NA
4950992020	29211243@N07	Montague Street gate	01/09/2010	51.519785	-0.12543	https://live.staticflickr.com/4128/4950992020_4d99836f08_m.jpg	https://live.staticflickr.com/4128/4950992020_4d99836f08_b.jpg	0.056657314	Asclepias exaltata	Poke milkweed	0	All Rights Reserved	https://www.flickr.com/photos/29211243@N07/4950992020	No	FALSE	FALSE		NA	NA	FALSE	FALSE	TRUE	FALSE	Sculpture	NA
4480339050	24740974@N08	Primulas	31/03/2010	51.548868	-0.057942	https://live.staticflickr.com/2791/4480339050_0739d26f5a_m.jpg	https://live.staticflickr.com/2791/4480339050_0739d26f5a_b.jpg	0.417028487	Primula vulgaris	Primrose	1	Attribution-NonCommercial-ShareAlike License	https://www.flickr.com/photos/24740974@N08/4480339050	Yes	TRUE	TRUE	Family;Genus	Neophyte	Introduced	TRUE	FALSE	FALSE	FALSE		Primula cv.
419873943	39387762@N00	orchid	13/03/2007	51.519525	-0.092611	https://live.staticflickr.com/186/419873943_d57976b2c3_m.jpg	https://live.staticflickr.com/186/419873943_d57976b2c3_b.jpg	0.522950947	Cymbidium spp.	NA	4	Attribution License	https://www.flickr.com/photos/39387762@N00/419873943	Yes	TRUE	TRUE	Family;Genus	Neophyte	Introduced	TRUE	TRUE	FALSE	FALSE
32903247643	41087279@N00	DSC_3346 The Parish Church of Saint John the Evangelist of East Dulwich Flowers	25/03/2017	51.46244	-0.072293	https://live.staticflickr.com/3956/32903247643_b7e5e6991b_m.jpg	https://live.staticflickr.com/3956/32903247643_b7e5e6991b_b.jpg	0.907258153	Viola x wittrockiana	Garden Pansy	0	All Rights Reserved	https://www.flickr.com/photos/41087279@N00/32903247643	Yes	TRUE	TRUE	Family	NA	Unknown	TRUE	FALSE	FALSE	FALSE	NA	NA
5594154769	7915360@N03	Orchid 26, TropEx, Kew Gardens	05/02/2011	51.481664	-0.290537	https://live.staticflickr.com/5030/5594154769_c071591a24_m.jpg	https://live.staticflickr.com/5030/5594154769_c071591a24_b.jpg	0.425361216	Phaius tankervilleae	Orchid	1	Attribution-NonCommercial-ShareAlike License	https://www.flickr.com/photos/7915360@N03/5594154769	Yes	TRUE	TRUE	Family	Neophyte	Introduced	TRUE	TRUE	FALSE	FALSE		Orchidaceae
6326074226	46311002@N05	Bamboo Iris (Iris Confusa), Kew Gardens	02/04/2010	51.474667	-0.295488	https://live.staticflickr.com/6108/6326074226_fcb9270cc7_m.jpg	https://live.staticflickr.com/6108/6326074226_fcb9270cc7_b.jpg	0.54314214	Iris japonica	Butterfly-flower	0	All Rights Reserved	https://www.flickr.com/photos/46311002@N05/6326074226	Yes	TRUE	TRUE	Family;Genus	Neophyte	Introduced	TRUE	FALSE	FALSE	FALSE	Species name in photo title	Iris confusa
26586717391	10857883@N05	Kew Gardens-25	19/04/2016	51.473772	-0.300987	https://live.staticflickr.com/1657/26586717391_aff725d3fc_m.jpg	https://live.staticflickr.com/1657/26586717391_aff725d3fc_b.jpg	0.221027568	Calocedrus decurrens	California incense-cedar	3	Attribution-NonCommercial-NoDerivs License	https://www.flickr.com/photos/10857883@N05/26586717391	Yes	TRUE	TRUE	Family	Neophyte	Introduced	TRUE	FALSE	FALSE	FALSE		Sequoiadendron giganteum
46631275125	77004873@N03	London Zoo	03/04/2019	51.534052	-0.151903	https://live.staticflickr.com/7893/46631275125_9346aafd9c_m.jpg	https://live.staticflickr.com/7893/46631275125_9346aafd9c_b.jpg	0.104246125	Tanacetum parthenium	Feverfew	0	All Rights Reserved	https://www.flickr.com/photos/77004873@N03/46631275125	No	FALSE	FALSE		NA	NA	FALSE	TRUE	FALSE	FALSE	Coral, not flower	NA
8739517392	62659951@N00	Kew Gardens	01/07/2012	51.479111	-0.292832	https://live.staticflickr.com/7283/8739517392_77968a3048_m.jpg	https://live.staticflickr.com/7283/8739517392_77968a3048_b.jpg	0.960998178	Zingiber spectabile	NA	3	Attribution-NonCommercial-NoDerivs License	https://www.flickr.com/photos/62659951@N00/8739517392	Yes	TRUE	TRUE	Family;Genus;Species	Neophyte	Introduced	TRUE	TRUE	FALSE	FALSE
7062155433	52599050@N08	Kensington Palace, Hyde Park	29/03/2012	51.505513	-0.187046	https://live.staticflickr.com/7110/7062155433_c6833120e1_m.jpg	https://live.staticflickr.com/7110/7062155433_c6833120e1_b.jpg	0.069927588	Rhododendron ponticum	Pontian rhododendron	0	All Rights Reserved	https://www.flickr.com/photos/52599050@N08/7062155433	Yes	FALSE	TRUE		Neophyte	Introduced	TRUE	FALSE	FALSE	FALSE		Euphorbia sp.
14270834451	28752865@N08	RHS Chelsea Flower Show 2014	23/05/2014	51.486313	-0.155847	https://live.staticflickr.com/5235/14270834451_98f945c928_m.jpg	https://live.staticflickr.com/5235/14270834451_98f945c928_b.jpg	0.33468312	Allium giganteum	Giant onion	4	Attribution License	https://www.flickr.com/photos/28752865@N08/14270834451	No	FALSE	TRUE	Family;Genus;Species	Neophyte	Introduced	TRUE	FALSE	FALSE	FALSE
7278120212	28752865@N08	RHS Chelsea Flower Show 2012	25/05/2012	51.486313	-0.155847	https://live.staticflickr.com/7072/7278120212_35751a1946_m.jpg	https://live.staticflickr.com/7072/7278120212_35751a1946_b.jpg	0.181149259	Sanguisorba officinalis	Burnet bloodwort	4	Attribution License	https://www.flickr.com/photos/28752865@N08/7278120212	Yes	FALSE	TRUE		Neophyte	Introduced	TRUE	FALSE	FALSE	FALSE		Aquilegia vulgaris cv.
34348202531	40646519@N00	Everett And The Camellias	18/04/2017	51.502499	-0.203271	https://live.staticflickr.com/4178/34348202531_a5fecaa0d5_m.jpg	https://live.staticflickr.com/4178/34348202531_a5fecaa0d5_b.jpg	0.325753659	Camellia japonica	Camellia	1	Attribution-NonCommercial-ShareAlike License	https://www.flickr.com/photos/40646519@N00/34348202531	No	FALSE	TRUE	Family;Genus;Species	Neophyte	Introduced	TRUE	FALSE	FALSE	FALSE
164830102	49885441@N00	Wild flower garden on a summer's day #4	11/06/2006	51.523878	-0.091527	https://live.staticflickr.com/61/164830102_42e6915841_m.jpg	https://live.staticflickr.com/61/164830102_42e6915841_b.jpg	0.101655707	Papaver somniferum	Oilseed poppy	1	Attribution-NonCommercial-ShareAlike License	https://www.flickr.com/photos/49885441@N00/164830102	Yes	FALSE	TRUE		Native	Spontaneous	FALSE	FALSE	FALSE	FALSE		Silene dioica
4252229464	10728253@N03	PA010971	01/10/2009	51.484857	-0.190801	https://live.staticflickr.com/4066/4252229464_833736abb3_m.jpg	https://live.staticflickr.com/4066/4252229464_833736abb3_b.jpg	0.186638624	Senecio repens	NA	0	All Rights Reserved	https://www.flickr.com/photos/10728253@N03/4252229464	Yes	TRUE	TRUE	Family	Neophyte	Spontaneous	TRUE	FALSE	FALSE	FALSE	Based on adjacent photos on flickr	Aster sp.
24265257358	97892187@N08	WP_20170430_18_18_59_Pro	30/04/2017	51.483422	-0.189184	https://live.staticflickr.com/4487/24265257358_ae6059a363_m.jpg	https://live.staticflickr.com/4487/24265257358_ae6059a363_b.jpg	0.023758005	Matthiola incana	Hoary Stock	0	All Rights Reserved	https://www.flickr.com/photos/97892187@N08/24265257358	No	FALSE	TRUE		Neophyte	Introduced	TRUE	FALSE	FALSE	FALSE		Tulipa sp.
4638448617	46311002@N05	Tulipa Mauritiana Cindy, Kew Gardens, London	11/05/2010	51.480554	-0.29074	https://live.staticflickr.com/4069/4638448617_d2563a8aae_m.jpg	https://live.staticflickr.com/4069/4638448617_d2563a8aae_b.jpg	0.851360679	Tulipa grengiolensis	NA	0	All Rights Reserved	https://www.flickr.com/photos/46311002@N05/4638448617	Yes	TRUE	TRUE	Family;Genus	Neophyte	Introduced	TRUE	FALSE	FALSE	FALSE	Species name in photo title	Tulipa mauritiana cv.
43631966144	61798879@N00	RHS Chelsea Flower Show 2018	25/05/2018	51.487112	-0.152875	https://live.staticflickr.com/1888/43631966144_9edf4b563d_m.jpg	https://live.staticflickr.com/1888/43631966144_9edf4b563d_b.jpg	0.005214538	Ipomoea sagittata	Saltmarsh morning-glory	0	All Rights Reserved	https://www.flickr.com/photos/61798879@N00/43631966144	No	FALSE	TRUE		Neophyte	Introduced	TRUE	FALSE	FALSE	FALSE		Digitalis sp.
14850398677	41087279@N00	DSC_0023	24/08/2014	51.529171	-0.0696	https://live.staticflickr.com/3882/14850398677_aa31f11d33_m.jpg	https://live.staticflickr.com/3882/14850398677_aa31f11d33_b.jpg	0.032292183	Beta vulgaris	Beet	0	All Rights Reserved	https://www.flickr.com/photos/41087279@N00/14850398677	Yes	FALSE	TRUE		Neophyte	Introduced	TRUE	FALSE	FALSE	FALSE		Nephrolepis sp.
3553907693	84031328@N00	Chelsea Flower Show, London 2009	21/05/2009	51.485832	-0.154499	https://live.staticflickr.com/3326/3553907693_351e577f6b_m.jpg	https://live.staticflickr.com/3326/3553907693_351e577f6b_b.jpg	0.144610792	Caladium bicolor	Heart-of-Jesus	1	Attribution-NonCommercial-ShareAlike License	https://www.flickr.com/photos/84031328@N00/3553907693	Yes	FALSE	TRUE	Family	Neophyte	Introduced	TRUE	TRUE	FALSE	FALSE		cf. Anthurium sp.
40237245563	41087279@N00	DSC_0842 Charming Susie from Sierra Leone West Africa with Dreadlocks Flower Portrait The Haggerston Pub Kingsland Road London	23/02/2019	51.542311	-0.076067	https://live.staticflickr.com/7823/40237245563_047ba71442_m.jpg	https://live.staticflickr.com/7823/40237245563_047ba71442_b.jpg	0.262836814	Anemone coronaria	Poppy anemone	0	All Rights Reserved	https://www.flickr.com/photos/41087279@N00/40237245563	No	FALSE	TRUE	Family;Genus;Species	Neophyte	Introduced	TRUE	TRUE	FALSE	FALSE
1086709970	41247051@N00	Wordless	09/07/2007	51.526521	-0.171725	https://live.staticflickr.com/1300/1086709970_11b487fb72_m.jpg	NA	0.883634567	Helianthus annuus	Sunflower	1	Attribution-NonCommercial-ShareAlike License	https://www.flickr.com/photos/41247051@N00/1086709970	Yes	TRUE	TRUE	Family;Genus;Species	Neophyte	Introduced	TRUE	TRUE	FALSE	FALSE
5145848232	46311002@N05	Kew Gardens, London	05/09/2010	51.482876	-0.293143	https://live.staticflickr.com/1087/5145848232_b5edc4da80_m.jpg	https://live.staticflickr.com/1087/5145848232_b5edc4da80_b.jpg	0.326162249	Echinacea purpurea	Eastern purple-coneflower	0	All Rights Reserved	https://www.flickr.com/photos/46311002@N05/5145848232	Yes	TRUE	TRUE	Family;Genus;Species	Neophyte	Introduced	TRUE	FALSE	FALSE	FALSE
8625154007	37016147@N07	Colorful Flowers - 01	06/04/2013	51.49608	-0.174343	https://live.staticflickr.com/8246/8625154007_987f0f3a87_m.jpg	https://live.staticflickr.com/8246/8625154007_987f0f3a87_b.jpg	0.801478565	Guzmania lingulata	Droophead tufted airplant	0	All Rights Reserved	https://www.flickr.com/photos/37016147@N07/8625154007	Yes	TRUE	TRUE	Family;Genus	Neophyte	Introduced	TRUE	FALSE	FALSE	FALSE	Not sure if this is correct or not	Guzmania sp.
15618004237	113011413@N02	KS20141116	16/11/2014	51.508525	-0.078078	https://live.staticflickr.com/8666/15618004237_80d2139015_m.jpg	https://live.staticflickr.com/8666/15618004237_80d2139015_b.jpg	0.100169495	Azolla caroliniana	Mosquito fern	0	All Rights Reserved	https://www.flickr.com/photos/113011413@N02/15618004237	No	FALSE	FALSE		NA	NA	FALSE	FALSE	TRUE	FALSE	Tower of London metal poppies	NA
4755284120	79522672@N00	Lilium orientale Shocking	25/05/2010	51.485919	-0.155664	https://live.staticflickr.com/4137/4755284120_b7862f5c15_m.jpg	https://live.staticflickr.com/4137/4755284120_b7862f5c15_b.jpg	0.175020412	Tulipa kaufmanniana	Water-lily tulip	3	Attribution-NonCommercial-NoDerivs License	https://www.flickr.com/photos/79522672@N00/4755284120	Yes	FALSE	TRUE	Family	Neophyte	Introduced	TRUE	TRUE	FALSE	FALSE	Name in photo and title	Lilium orientale cv.
41458400690	131537526@N05	#Hare #Krishna #Hare #Krishna #Krishna #Krishna #Hare #Hare, #Hare #Rama #Hare #Rama #Rama #Rama #Hare #Hare #iskcon #london 5.07.18	06/07/2018	51.515886	-0.132769	https://live.staticflickr.com/916/41458400690_58d1547e90_m.jpg	https://live.staticflickr.com/916/41458400690_58d1547e90_b.jpg	0.010611465	Napoleonaea imperialis	NA	0	All Rights Reserved	https://www.flickr.com/photos/131537526@N05/41458400690	No	FALSE	FALSE		NA	NA	FALSE	TRUE	TRUE	FALSE	Silk flowers, sculpture	NA
5762659808	31996037@N05	Chelsea Flower Show 2011	26/05/2011	51.486687	-0.157005	https://live.staticflickr.com/2723/5762659808_fcc4648c8e_m.jpg	https://live.staticflickr.com/2723/5762659808_fcc4648c8e_b.jpg	0.421430349	Leucanthemum delarbrei	NA	0	All Rights Reserved	https://www.flickr.com/photos/31996037@N05/5762659808	Yes	FALSE	TRUE	Family;Genus	Native	Introduced	FALSE	FALSE	FALSE	FALSE		Leucanthemum vulgare
7285920990	46311002@N05	Kew Gardens	01/02/2011	51.481777	-0.290418	https://live.staticflickr.com/8151/7285920990_0e1fd6c33f_m.jpg	https://live.staticflickr.com/8151/7285920990_0e1fd6c33f_b.jpg	0.30066067	Scrophularia peregrina	Mediterranean figwort	0	All Rights Reserved	https://www.flickr.com/photos/46311002@N05/7285920990	Yes	TRUE	TRUE		Neophyte	Introduced	TRUE	TRUE	FALSE	FALSE	Extreme close-up	Orchidaceae
4717726656	12608538@N03	Water Lily	16/06/2010	51.480013	-0.293281	https://live.staticflickr.com/4019/4717726656_7322ef0872_m.jpg	https://live.staticflickr.com/4019/4717726656_7322ef0872_b.jpg	0.430505335	Nelumbo nucifera	East Indian lotus	0	All Rights Reserved	https://www.flickr.com/photos/12608538@N03/4717726656	Yes	TRUE	TRUE	Family;Genus;Species	Neophyte	Introduced	TRUE	TRUE	FALSE	FALSE
14702403223	95133937@N04	From Above	17/07/2014	51.49817	-0.239316	https://live.staticflickr.com/2921/14702403223_7af6e3373a_m.jpg	https://live.staticflickr.com/2921/14702403223_7af6e3373a_b.jpg	0.394309461	Helianthus annuus	Sunflower	0	All Rights Reserved	https://www.flickr.com/photos/95133937@N04/14702403223	Yes	TRUE	TRUE	Family	Neophyte	Introduced	TRUE	FALSE	FALSE	FALSE	Not sure about ID	cf. Gazania sp.
18766285503	25792129@N02	DSC01072	22/06/2015	51.503013	-0.129542	https://live.staticflickr.com/398/18766285503_ebd7ae805b_m.jpg	https://live.staticflickr.com/398/18766285503_ebd7ae805b_b.jpg	0.108958945	Heracleum mantegazzianum	Cartwheel-flower	1	Attribution-NonCommercial-ShareAlike License	https://www.flickr.com/photos/25792129@N02/18766285503	Yes	FALSE	TRUE		Neophyte	Introduced	TRUE	FALSE	FALSE	FALSE	Many species	Allium sp.
6721070	32489897@N00	Spring has come	17/03/2005	51.559203	-0.105662	https://live.staticflickr.com/6/6721070_7c7e98aa20_m.jpg	NA	0.286279678	Narcissus pseudonarcissus	Tenby daffodil	0	All Rights Reserved	https://www.flickr.com/photos/32489897@N00/6721070	Yes	TRUE	TRUE	Family;Genus;Species	Native	Unknown	FALSE	FALSE	FALSE	FALSE	Looks like it could be N. pseudonarcissus
13041642954	14730981@N08	Small white flowers	09/03/2014	51.465707	-0.09234	https://live.staticflickr.com/7295/13041642954_d8e83352a5_m.jpg	https://live.staticflickr.com/7295/13041642954_d8e83352a5_b.jpg	0.430986494	Buddleja davidii	Orange-eye	5	Attribution-ShareAlike License	https://www.flickr.com/photos/14730981@N08/13041642954	Yes	TRUE	TRUE	Family;Genus;Species	Neophyte	Introduced	TRUE	FALSE	FALSE	FALSE
6968992321	46311002@N05	New Zealand Iris, (Libertia Ixiodes), Kew Gardens	11/05/2010	51.474587	-0.295504	https://live.staticflickr.com/7180/6968992321_20559db484_m.jpg	https://live.staticflickr.com/7180/6968992321_20559db484_b.jpg	0.52998817	Tradescantia fluminensis	Wandering-Jew	0	All Rights Reserved	https://www.flickr.com/photos/46311002@N05/6968992321	Yes	TRUE	TRUE		Neophyte	Introduced	TRUE	FALSE	FALSE	FALSE	Name in photo title	Libertia ixiodes
10086597595	57003594@N06	Paper_Fan	21/09/2013	51.498369	-0.173712	https://live.staticflickr.com/7343/10086597595_9c07131f78_m.jpg	https://live.staticflickr.com/7343/10086597595_9c07131f78_b.jpg	0.22174266	Ipomoea carnea	Gloria de la manana	0	All Rights Reserved	https://www.flickr.com/photos/57003594@N06/10086597595	No	FALSE	FALSE		NA	NA	FALSE	FALSE	TRUE	FALSE	Paper fan	NA
7018020037	24389194@N00	2012-03-26 17.19.10.jpg	26/03/2012	51.506666	-0.066389	https://live.staticflickr.com/7140/7018020037_4f37b82fce_m.jpg	https://live.staticflickr.com/7140/7018020037_4f37b82fce_b.jpg	0.266644716	Pittosporum tobira	Australian-laurel	3	Attribution-NonCommercial-NoDerivs License	https://www.flickr.com/photos/24389194@N00/7018020037	Yes	TRUE	TRUE		Neophyte	Introduced	TRUE	FALSE	FALSE	FALSE		cf. Choisya ternata
6809316158	46311002@N05	Kew Gardens	05/05/2010	51.481516	-0.289238	https://live.staticflickr.com/7047/6809316158_76523a802a_m.jpg	https://live.staticflickr.com/7047/6809316158_76523a802a_b.jpg	0.421944559	Paeonia mascula	Coral peony	0	All Rights Reserved	https://www.flickr.com/photos/46311002@N05/6809316158	Yes	TRUE	TRUE	Family;Genus	Neophyte	Introduced	TRUE	FALSE	FALSE	FALSE	Name in photo description	Paconia rockii
33188298576	35183682@N00	Column of pink Phalaenopsis	02/03/2017	51.481855	-0.290187	https://live.staticflickr.com/740/33188298576_2140aa3108_m.jpg	https://live.staticflickr.com/740/33188298576_2140aa3108_b.jpg	0.45326671	Phalaenopsis spp.	NA	0	All Rights Reserved	https://www.flickr.com/photos/35183682@N00/33188298576	Yes	TRUE	TRUE	Family;Genus	Neophyte	Introduced	TRUE	TRUE	FALSE	FALSE
48637922168	61798879@N00	RHS Chelsea Flower Show 2019	24/05/2019	51.486427	-0.154173	https://live.staticflickr.com/65535/48637922168_c277d291bd_m.jpg	https://live.staticflickr.com/65535/48637922168_c277d291bd_b.jpg	0.32464844	Delphinium elatum	Alpine delphinium	0	All Rights Reserved	https://www.flickr.com/photos/61798879@N00/48637922168	Yes	FALSE	TRUE	Family;Genus	Neophyte	Introduced	TRUE	FALSE	FALSE	FALSE		Delphinium sp.
6817734900	46311002@N05	Kew Gardens	26/02/2012	51.476879	-0.291459	https://live.staticflickr.com/7207/6817734900_78cecdd33d_m.jpg	https://live.staticflickr.com/7207/6817734900_78cecdd33d_b.jpg	0.1701065	Camellia japonica	Camellia	0	All Rights Reserved	https://www.flickr.com/photos/46311002@N05/6817734900	Yes	TRUE	TRUE	Family;Genus;Species	Neophyte	Introduced	TRUE	FALSE	FALSE	FALSE
5988271179	47127770@N05	flying away	29/07/2011	51.516474	-0.130248	https://live.staticflickr.com/6127/5988271179_beaf5d964c_m.jpg	https://live.staticflickr.com/6127/5988271179_beaf5d964c_b.jpg	0.297940522	Crepis paludosa	Marsh hawk's-beard	0	All Rights Reserved	https://www.flickr.com/photos/47127770@N05/5988271179	Yes	TRUE	TRUE	Family	Neophyte	Introduced	TRUE	FALSE	FALSE	FALSE	Not sure what this is, but likely to be an ornamental given the location (assumng location is correct)	?
35138947954	47046427@N03	Catalinya Ironwood leaves and end of flowers - Sloane Square	15/07/2017	51.493972	-0.156989	https://live.staticflickr.com/4311/35138947954_48f56285b6_m.jpg	https://live.staticflickr.com/4311/35138947954_48f56285b6_b.jpg	0.180867717	Ruizia cordata	NA	0	All Rights Reserved	https://www.flickr.com/photos/47046427@N03/35138947954	Yes	TRUE	TRUE		Neophyte	Introduced	TRUE	FALSE	FALSE	FALSE	Name in photo title	Lyonothamnus floribundus
32150337104	28178879@N06	Kew Orchids Festival 18-2-17 57	18/02/2017	51.481602	-0.290367	https://live.staticflickr.com/3778/32150337104_51cf831ded_m.jpg	https://live.staticflickr.com/3778/32150337104_51cf831ded_b.jpg	0.01849963	Thunbergia alata	Black-eyed-Susan-vine	0	All Rights Reserved	https://www.flickr.com/photos/28178879@N06/32150337104	Yes	FALSE	TRUE		Neophyte	Introduced	TRUE	TRUE	FALSE	FALSE		Orchidaceae
8684562195	52996072@N04	Brigitte Kloareg & Yann-Fa�ch Perroches (2013) 06 - Yann-Fa�ch Perroches	19/04/2013	51.520229	-0.13867	https://live.staticflickr.com/8394/8684562195_fc8ab38904_m.jpg	https://live.staticflickr.com/8394/8684562195_fc8ab38904_b.jpg	0.132542282	Pandanus macrocarpus	NA	0	All Rights Reserved	https://www.flickr.com/photos/52996072@N04/8684562195	Yes	FALSE	FALSE		NA	NA	FALSE	FALSE	FALSE	FALSE	Man with accordion	NA
14938580577	41087279@N00	DSC_0489 Columbia Road Flower Market	31/08/2014	51.529171	-0.0696	https://live.staticflickr.com/3919/14938580577_f3c36fceda_m.jpg	https://live.staticflickr.com/3919/14938580577_f3c36fceda_b.jpg	0.054066338	Sarracenia purpurea	Common pitcherplant	0	All Rights Reserved	https://www.flickr.com/photos/41087279@N00/14938580577	Yes	FALSE	FALSE		NA	NA	TRUE	FALSE	FALSE	FALSE	Not much is identifiable	NA
6331016139	46311002@N05	Kew Gardens	02/04/2010	51.474667	-0.295488	https://live.staticflickr.com/6049/6331016139_259ef10408_m.jpg	https://live.staticflickr.com/6049/6331016139_259ef10408_b.jpg	0.596471906	Zantedeschia aethiopica	Altar-lily	0	All Rights Reserved	https://www.flickr.com/photos/46311002@N05/6331016139	Yes	TRUE	TRUE	Family;Genus;Species	NA	Introduced	TRUE	TRUE	FALSE	FALSE
5766492524	23586209@N03	Chelsea Flower Show 2011	24/05/2011	51.486514	-0.155396	https://live.staticflickr.com/2495/5766492524_5c09625872_m.jpg	https://live.staticflickr.com/2495/5766492524_5c09625872_b.jpg	0.552170456	Viscum album	Mistletoe	2	Attribution-NonCommercial License	https://www.flickr.com/photos/23586209@N03/5766492524	No	FALSE	FALSE		NA	NA	FALSE	FALSE	FALSE	FALSE	Fountain at night	NA
4528731970	71564583@N00	The blooming Power Station	17/04/2010	51.480273	-0.159419	https://live.staticflickr.com/4037/4528731970_a9c41f726c_m.jpg	https://live.staticflickr.com/4037/4528731970_a9c41f726c_b.jpg	0.124000773	Turritis brassica	NA	3	Attribution-NonCommercial-NoDerivs License	https://www.flickr.com/photos/71564583@N00/4528731970	Yes	FALSE	TRUE		Neophyte	Introduced	TRUE	FALSE	FALSE	FALSE		Primula cv.
6507702997	7915360@N03	Busy bee, Kew Gardens	31/07/2011	51.477026	-0.293798	https://live.staticflickr.com/7011/6507702997_a084fbe6fe_m.jpg	https://live.staticflickr.com/7011/6507702997_a084fbe6fe_b.jpg	0.707727969	Allium senescens	German garlic	1	Attribution-NonCommercial-ShareAlike License	https://www.flickr.com/photos/7915360@N03/6507702997	Yes	TRUE	TRUE	Family;Genus;Species	Neophyte	Introduced	TRUE	FALSE	FALSE	FALSE
19118232188	98372297@N03	Holland Park, London, United Kingdom	27/06/2015	51.501937	-0.203729	https://live.staticflickr.com/3711/19118232188_5f6d5cce81_m.jpg	https://live.staticflickr.com/3711/19118232188_5f6d5cce81_b.jpg	0.912393272	Tagetes erecta	African marigold	0	All Rights Reserved	https://www.flickr.com/photos/98372297@N03/19118232188	Yes	TRUE	TRUE	Family;Genus;Species	Neophyte	Introduced	TRUE	FALSE	FALSE	FALSE
40632385804	47046427@N03	Early Dog Violet in Queens Wood (2)	08/04/2018	51.582538	-0.142762	https://live.staticflickr.com/822/40632385804_d65c1e62d6_m.jpg	https://live.staticflickr.com/822/40632385804_d65c1e62d6_b.jpg	0.457015991	Viola canina	Heath dog violet	0	All Rights Reserved	https://www.flickr.com/photos/47046427@N03/40632385804	Yes	TRUE	TRUE	Family;Genus	Native	Spontaneous	FALSE	FALSE	FALSE	FALSE		Viola riviniana
40672476155	13407304@N05	IMGP9077	19/04/2018	51.441987	-0.061626	https://live.staticflickr.com/842/40672476155_dc6ba53435_m.jpg	https://live.staticflickr.com/842/40672476155_dc6ba53435_b.jpg	0.057303965	Quercus macrocarpa	Bur oak	0	All Rights Reserved	https://www.flickr.com/photos/13407304@N05/40672476155	IDK	FALSE	TRUE	Family;Genus	Native	Unknown	FALSE	FALSE	FALSE	FALSE		Quercus sp.
14273574706	94133899@N04	London	08/04/2014	51.501516	-0.139925	https://live.staticflickr.com/2921/14273574706_693078dbc1_m.jpg	https://live.staticflickr.com/2921/14273574706_693078dbc1_b.jpg	0.074291006	Tulipa gesneriana	Gesner's tulip	0	All Rights Reserved	https://www.flickr.com/photos/94133899@N04/14273574706	Yes	FALSE	TRUE	Family;Genus	Neophyte	Introduced	TRUE	FALSE	FALSE	FALSE		Tulipa sp.
5742733045	23678287@N06	Chelsea-Physic-Garden(1)	20/05/2011	51.484543	-0.162327	https://live.staticflickr.com/2147/5742733045_a9bc81820f_m.jpg	https://live.staticflickr.com/2147/5742733045_a9bc81820f_b.jpg	0.025211748	Arctium lappa	Greater burdock	1	Attribution-NonCommercial-ShareAlike License	https://www.flickr.com/photos/23678287@N06/5742733045	No	FALSE	FALSE		NA	NA	FALSE	FALSE	FALSE	FALSE	Not identifiable	NA
7187094546	66404071@N07	Flower One	13/08/2011	51.513536	-0.097407	https://live.staticflickr.com/7219/7187094546_8a2fdb2216_m.jpg	https://live.staticflickr.com/7219/7187094546_8a2fdb2216_b.jpg	0.188512847	Rosa chinensis	Bengal rose	0	All Rights Reserved	https://www.flickr.com/photos/66404071@N07/7187094546	IDK	FALSE	FALSE		NA	NA	FALSE	FALSE	FALSE	FALSE		PHOTO MISSING
38480874630	8225010@N03		15/02/2018	51.481677	-0.290078	https://live.staticflickr.com/4624/38480874630_a00b6b51ac_m.jpg	https://live.staticflickr.com/4624/38480874630_a00b6b51ac_b.jpg	0.204125017	Nidularium billbergioides	NA	0	All Rights Reserved	https://www.flickr.com/photos/8225010@N03/38480874630	Yes	TRUE	TRUE	Family;Genus;Species	Neophyte	Introduced	TRUE	TRUE	FALSE	FALSE
6172152491	46311002@N05	Kew Gardens	02/03/2010	51.479989	-0.293304	https://live.staticflickr.com/6160/6172152491_ed6d4d0158_m.jpg	https://live.staticflickr.com/6160/6172152491_ed6d4d0158_b.jpg	0.090771273	Calypso bulbosa	Calypso	0	All Rights Reserved	https://www.flickr.com/photos/46311002@N05/6172152491	Yes	TRUE	TRUE	Family	Neophyte	Introduced	TRUE	TRUE	FALSE	FALSE		Orchidaceae
33566849025	89578620@N00	Magnolias, Charterhouse Square, London	21/03/2017	51.52163	-0.098942	https://live.staticflickr.com/2894/33566849025_5c54fa8ef9_m.jpg	https://live.staticflickr.com/2894/33566849025_5c54fa8ef9_b.jpg	0.63747251	Magnolia � soulangeana	Chinese magnolia	0	All Rights Reserved	https://www.flickr.com/photos/89578620@N00/33566849025	Yes	TRUE	TRUE	Family;Genus;Species	Neophyte	Introduced	TRUE	FALSE	FALSE	FALSE	Probably this
7176984778	24389194@N00	2012-05-11 16.52.39.jpg	11/05/2012	51.506944	-0.061945	https://live.staticflickr.com/7086/7176984778_e364787659_m.jpg	https://live.staticflickr.com/7086/7176984778_e364787659_b.jpg	0.147562936	Rosa chinensis	Bengal rose	3	Attribution-NonCommercial-NoDerivs License	https://www.flickr.com/photos/24389194@N00/7176984778	Yes	TRUE	TRUE	Family;Genus	Neophyte	Introduced	TRUE	FALSE	FALSE	FALSE
9561890046	50800674@N07	Hyde Park Holly - London	22/02/2013	51.511246	-0.176264	https://live.staticflickr.com/3693/9561890046_bf0e768893_m.jpg	https://live.staticflickr.com/3693/9561890046_bf0e768893_b.jpg	0.971596599	Ilex aquifolium	English holly	0	All Rights Reserved	https://www.flickr.com/photos/50800674@N07/9561890046	Yes	TRUE	TRUE	Family;Genus;Species	Native	Unknown	FALSE	FALSE	FALSE	FALSE
40795896393	71393709@N06	Golden honey locust (Glenditsia Triacanthos) tree, Kew Gardens in London - (Selected by GETTY IMAGES)	18/05/2018	51.477569	-0.296495	https://live.staticflickr.com/65535/40795896393_531d6d918d_m.jpg	https://live.staticflickr.com/65535/40795896393_531d6d918d_b.jpg	0.127128035	Acacia dealbata	Mimosa	0	All Rights Reserved	https://www.flickr.com/photos/71393709@N06/40795896393	Yes	TRUE	TRUE	Family	Neophyte	Introduced	TRUE	FALSE	FALSE	FALSE	Species name in photo title	Glenditsia triacanthos
9273037271	22416673@N04	Low key yellow	07/07/2013	51.484529	-0.161973	https://live.staticflickr.com/7406/9273037271_88ef1523ef_m.jpg	https://live.staticflickr.com/7406/9273037271_88ef1523ef_b.jpg	0.29792577	Achillea filipendulina	Fern-leaf yarrow	0	All Rights Reserved	https://www.flickr.com/photos/22416673@N04/9273037271	Yes	TRUE	TRUE	Family;Genus;Species	Neophyte	Introduced	TRUE	FALSE	FALSE	FALSE
7076212889	46311002@N05	Kew Gardens	05/07/2010	51.474827	-0.296427	https://live.staticflickr.com/5032/7076212889_fc7d65ed2e_m.jpg	https://live.staticflickr.com/5032/7076212889_fc7d65ed2e_b.jpg	0.739659965	Calycanthus floridus	Carolina-allspice	0	All Rights Reserved	https://www.flickr.com/photos/46311002@N05/7076212889	Yes	TRUE	TRUE	Family;Genus;Species	Neophyte	Introduced	TRUE	FALSE	FALSE	FALSE
12572126463	16088653@N04	IMG_0058	16/02/2014	51.482278	-0.288755	https://live.staticflickr.com/7352/12572126463_8c05456126_m.jpg	https://live.staticflickr.com/7352/12572126463_8c05456126_b.jpg	0.067365065	Spathoglottis plicata	Philippine ground orchid	0	All Rights Reserved	https://www.flickr.com/photos/16088653@N04/12572126463	Yes	TRUE	TRUE	Family	Neophyte	Introduced	TRUE	FALSE	FALSE	FALSE		Orchidaceae
14264149313	36831739@N04	Chelsea Flower Show Set-up 2014	17/05/2014	51.486286	-0.155514	https://live.staticflickr.com/2927/14264149313_90780fcaf5_m.jpg	https://live.staticflickr.com/2927/14264149313_90780fcaf5_b.jpg	0.029266696	Hyacinthoides non-scripta	Wood-hyacinth	0	All Rights Reserved	https://www.flickr.com/photos/36831739@N04/14264149313	Yes	FALSE	TRUE		Neophyte	Introduced	TRUE	FALSE	FALSE	FALSE		Iris sp.
5568577225	39625822@N03	Magnolia	19/03/2011	51.536809	-0.051841	https://live.staticflickr.com/5105/5568577225_8d672cb59b_m.jpg	https://live.staticflickr.com/5105/5568577225_8d672cb59b_b.jpg	0.586050153	Magnolia kobus	Kobus magnolia	0	All Rights Reserved	https://www.flickr.com/photos/39625822@N03/5568577225	Yes	TRUE	TRUE	Family;Genus;Species	Neophyte	Introduced	TRUE	FALSE	FALSE	FALSE	Probably this and not stellata
4581823701	49876360@N07	P1020371	03/05/2010	51.508689	-0.1216	https://live.staticflickr.com/3324/4581823701_5918a19394_m.jpg	https://live.staticflickr.com/3324/4581823701_5918a19394_b.jpg	0.239685819	Tulipa lortetii	NA	0	All Rights Reserved	https://www.flickr.com/photos/49876360@N07/4581823701	Yes	TRUE	TRUE	Family;Genus	NA	Introduced	TRUE	FALSE	FALSE	FALSE		Tulipa sp.
5631601710	71668585@N00	IMG_5125	14/04/2011	51.478166	-0.297334	https://live.staticflickr.com/5188/5631601710_f2a9d215d1_m.jpg	https://live.staticflickr.com/5188/5631601710_f2a9d215d1_b.jpg	0.117096387	Aloe maculata	Broadleaf aloe	1	Attribution-NonCommercial-ShareAlike License	https://www.flickr.com/photos/71668585@N00/5631601710	Yes	TRUE	TRUE	Family;Genus	Neophyte	Introduced	TRUE	FALSE	FALSE	FALSE		Aloe sp.
37760337256	149790568@N08	Planting detail	18/07/2015	51.482395	-0.109037	https://live.staticflickr.com/4454/37760337256_e216bbc246_m.jpg	https://live.staticflickr.com/4454/37760337256_e216bbc246_b.jpg	0.043950371	Pelargonium spp.	NA	0	All Rights Reserved	https://www.flickr.com/photos/149790568@N08/37760337256	Yes	FALSE	TRUE		Neophyte	Introduced	TRUE	FALSE	FALSE	FALSE		Achillea cv.
8573308477	29111130@N04	Nymphaea 'Kew's Stowaway Blues'	17/03/2013	51.481628	-0.290547	https://live.staticflickr.com/8226/8573308477_8a1fcb0c3a_m.jpg	https://live.staticflickr.com/8226/8573308477_8a1fcb0c3a_b.jpg	0.193128496	Nymphaea alba	White water-lily	0	All Rights Reserved	https://www.flickr.com/photos/29111130@N04/8573308477	Yes	TRUE	TRUE	Family;Genus	Neophyte	Introduced	TRUE	TRUE	FALSE	FALSE	Name in photo title	Nymphaea cv.
26644058273	55578087@N08	UK - London - Chelsea - Royal Hospital - Poppy vista at Chelsea Garden Festival	24/05/2016	51.486821	-0.157048	https://live.staticflickr.com/7412/26644058273_4bacd8d249_m.jpg	https://live.staticflickr.com/7412/26644058273_4bacd8d249_b.jpg	0.050116848	Papaver orientale	Oriental poppy	0	All Rights Reserved	https://www.flickr.com/photos/55578087@N08/26644058273	No	FALSE	FALSE		NA	NA	FALSE	FALSE	TRUE	FALSE	Tower of London metal poppies	NA
5814704391	54888885@N05	110607 VA 25 � Zara Dalrymple	09/06/2011	51.496931	-0.17224	https://live.staticflickr.com/2089/5814704391_27e1901fd4_m.jpg	https://live.staticflickr.com/2089/5814704391_27e1901fd4_b.jpg	0.02510481	Saccharum officinarum	Sugarcane	0	All Rights Reserved	https://www.flickr.com/photos/54888885@N05/5814704391	No	FALSE	FALSE		NA	NA	FALSE	FALSE	FALSE	FALSE	Street scene, no plants	NA
27009589273	39136515@N08	Hepatica	27/05/2016	51.486012	-0.154934	https://live.staticflickr.com/7394/27009589273_2c14652ab3_m.jpg	https://live.staticflickr.com/7394/27009589273_2c14652ab3_b.jpg	0.425520331	Anemone hepatica	American Liverwort	0	All Rights Reserved	https://www.flickr.com/photos/39136515@N08/27009589273	Yes	TRUE	TRUE	Family;Genus;Species	Neophyte	Introduced	TRUE	TRUE	FALSE	FALSE
42356418111	24745775@N06	Chelsea 15	23/05/2018	51.487449	-0.155192	https://live.staticflickr.com/1731/42356418111_59ce9c376f_m.jpg	https://live.staticflickr.com/1731/42356418111_59ce9c376f_b.jpg	0.271699071	Dodonaea viscosa	Florida hopbush	0	All Rights Reserved	https://www.flickr.com/photos/24745775@N06/42356418111	No	FALSE	FALSE		NA	NA	FALSE	FALSE	TRUE	FALSE	Flower sculpture	NA
14352327899	15308975@N03	Rose	28/06/2014	51.488384	-0.143294	https://live.staticflickr.com/5521/14352327899_263bbd435e_m.jpg	https://live.staticflickr.com/5521/14352327899_263bbd435e_b.jpg	0.057939958	Armeria vulgaris	Tall Thrift	0	All Rights Reserved	https://www.flickr.com/photos/15308975@N03/14352327899	Yes	TRUE	TRUE		Neophyte	Introduced	TRUE	FALSE	FALSE	FALSE	Name in photo title	Rosa sp.
17018981421	25952832@N07	Sunflower	06/07/2010	51.577156	-0.032497	https://live.staticflickr.com/8697/17018981421_93492bdde2_m.jpg	https://live.staticflickr.com/8697/17018981421_93492bdde2_b.jpg	0.487645954	Helianthus annuus	Sunflower	3	Attribution-NonCommercial-NoDerivs License	https://www.flickr.com/photos/25952832@N07/17018981421	Yes	TRUE	TRUE	Family;Genus;Species	Neophyte	Introduced	TRUE	FALSE	FALSE	FALSE
6938041497	31962506@N07	Kew Gardens, London	27/02/2012	51.478068	-0.295772	https://live.staticflickr.com/7049/6938041497_f1b3df6440_m.jpg	https://live.staticflickr.com/7049/6938041497_f1b3df6440_b.jpg	0.374465406	Colchicum lusitanum	NA	0	All Rights Reserved	https://www.flickr.com/photos/31962506@N07/6938041497	Yes	TRUE	TRUE		Neophyte	Introduced	TRUE	FALSE	FALSE	FALSE		Crocus cf. vernus
43316977395	74080603@N07	flowers	23/08/2018	51.493011	-0.222017	https://live.staticflickr.com/1860/43316977395_9e97bc4dda_m.jpg	https://live.staticflickr.com/1860/43316977395_9e97bc4dda_b.jpg	0.651401341	Petunia axillaris	Large white petunia	0	All Rights Reserved	https://www.flickr.com/photos/74080603@N07/43316977395	Yes	TRUE	TRUE	Family;Genus	Neophyte	Introduced	TRUE	FALSE	FALSE	FALSE		Petunia cv.
3288594152	86823424@N00	IMG_0928	10/02/2009	51.480067	-0.293342	https://live.staticflickr.com/3606/3288594152_98cce01f99_m.jpg	https://live.staticflickr.com/3606/3288594152_98cce01f99_b.jpg	0.424374968	Cymbidium devonianum	NA	0	All Rights Reserved	https://www.flickr.com/photos/86823424@N00/3288594152	Yes	TRUE	TRUE	Family;Genus	Neophyte	Introduced	TRUE	TRUE	FALSE	FALSE		Orchidaceae
420017344	32868342@N00	hawthorn flower	11/03/2007	51.575215	-0.129647	https://live.staticflickr.com/128/420017344_2852fc31b4_m.jpg	https://live.staticflickr.com/128/420017344_2852fc31b4_b.jpg	0.346986413	Prunus cerasifera	Cherry plum	1	Attribution-NonCommercial-ShareAlike License	https://www.flickr.com/photos/32868342@N00/420017344	Yes	TRUE	TRUE	Family;Genus;Species	Neophyte	Introduced	TRUE	FALSE	FALSE	FALSE
7309538120	46311002@N05	Kew Gardens	04/03/2011	51.477734	-0.292972	https://live.staticflickr.com/7214/7309538120_d572dc43b9_m.jpg	https://live.staticflickr.com/7214/7309538120_d572dc43b9_b.jpg	0.510946095	Narcissus pseudonarcissus	Tenby daffodil	0	All Rights Reserved	https://www.flickr.com/photos/46311002@N05/7309538120	Yes	TRUE	TRUE	Family;Genus	Neophyte	Introduced	TRUE	FALSE	FALSE	FALSE		Narcissus agg.
6028724097	34626423@N02	Crocosmia latifolia	09/08/2011	51.480761	-0.289061	https://live.staticflickr.com/6080/6028724097_8123dba404_m.jpg	https://live.staticflickr.com/6080/6028724097_8123dba404_b.jpg	0.9457798	Crocosmia aurea	Falling stars	1	Attribution-NonCommercial-ShareAlike License	https://www.flickr.com/photos/34626423@N02/6028724097	Yes	TRUE	TRUE	Family;Genus	Neophyte	Introduced	TRUE	FALSE	FALSE	FALSE	name in photo title	Crocosmia latifolia
43880225385	55867792@N03		13/06/2018	51.49335	-0.258467	https://live.staticflickr.com/1876/43880225385_ee5c617f88_m.jpg	https://live.staticflickr.com/1876/43880225385_ee5c617f88_b.jpg	0.804050803	Hypericum calycinum	Rose-of-Sharon	0	All Rights Reserved	https://www.flickr.com/photos/55867792@N03/43880225385	Yes	TRUE	TRUE	Family;Genus;Species	Neophyte	Unknown	TRUE	FALSE	FALSE	FALSE
8646953514	35183682@N00	The Cheerful Family	13/04/2013	51.495027	-0.133784	https://live.staticflickr.com/8529/8646953514_0ff9d23733_m.jpg	https://live.staticflickr.com/8529/8646953514_0ff9d23733_b.jpg	0.511698425	Cattleya trianae	Christmas orchid	0	All Rights Reserved	https://www.flickr.com/photos/35183682@N00/8646953514	Yes	TRUE	TRUE	Family;Genus	Neophyte	Introduced	TRUE	TRUE	FALSE	FALSE		Cattleya sp.
16113768629	12084245@N08	Wedding Day	31/08/2013	51.50187	-0.20374	https://live.staticflickr.com/7569/16113768629_e61214a8dc_m.jpg	https://live.staticflickr.com/7569/16113768629_e61214a8dc_b.jpg	0.116925359	Monotropa uniflora	Indian-pipe	0	All Rights Reserved	https://www.flickr.com/photos/12084245@N08/16113768629	Yes	TRUE	TRUE		Neophyte	Introduced	TRUE	TRUE	FALSE	FALSE		Rosa sp.
39674967300	69620439@N04	Kew Gardens in Spring on Easter Sunday, 1 April 2018 - Cherry Blossoms	01/04/2018	51.478476	-0.291888	https://live.staticflickr.com/812/39674967300_571d1e182b_m.jpg	https://live.staticflickr.com/812/39674967300_571d1e182b_b.jpg	0.192666873	Cercis siliquastrum	Judastree	0	All Rights Reserved	https://www.flickr.com/photos/69620439@N04/39674967300	Yes	TRUE	TRUE		Neophyte	Introduced	TRUE	FALSE	FALSE	FALSE		Prunus sp.
27226373972	128923296@N07	Chelsea Flower Show 2016	28/05/2016	51.485552	-0.153207	https://live.staticflickr.com/7416/27226373972_fb0014a884_m.jpg	https://live.staticflickr.com/7416/27226373972_fb0014a884_b.jpg	0.10711658	Heracleum mantegazzianum	Cartwheel-flower	0	All Rights Reserved	https://www.flickr.com/photos/128923296@N07/27226373972	Yes	FALSE	TRUE		Neophyte	Introduced	TRUE	FALSE	FALSE	FALSE		Viburnum sp.
8456161602	77908327@N00	Snowdrops at Kenwood	08/02/2013	51.570655	-0.169673	https://live.staticflickr.com/8529/8456161602_b0b6d9accc_m.jpg	https://live.staticflickr.com/8529/8456161602_b0b6d9accc_b.jpg	0.38376838	Leucojum vernum	Spring snowflake	0	All Rights Reserved	https://www.flickr.com/photos/77908327@N00/8456161602	Yes	TRUE	TRUE	Family	Neophyte	Introduced	TRUE	FALSE	FALSE	FALSE		Galanthus sp.
36417778355	99001883@N03	Delicate Nature	23/05/2017	51.485943	-0.154699	https://live.staticflickr.com/4403/36417778355_c419bffa4b_m.jpg	https://live.staticflickr.com/4403/36417778355_c419bffa4b_b.jpg	0.78342092	Lilium candidum	Madonna lily	0	All Rights Reserved	https://www.flickr.com/photos/99001883@N03/36417778355	Yes	TRUE	TRUE	Family;Genus	Neophyte	Introduced	TRUE	TRUE	FALSE	FALSE		Lilium sp.
7157248976	46311002@N05	Kew Gardens	05/09/2010	51.481917	-0.290837	https://live.staticflickr.com/5116/7157248976_b99b603289_m.jpg	https://live.staticflickr.com/5116/7157248976_b99b603289_b.jpg	0.083851978	Stanhopea wardii	NA	0	All Rights Reserved	https://www.flickr.com/photos/46311002@N05/7157248976	Yes	TRUE	TRUE	Family;Genus;Species	Neophyte	Introduced	TRUE	TRUE	FALSE	FALSE
149759765	62026855@N00	Enticement	20/05/2006	51.555995	-0.176178	https://live.staticflickr.com/54/149759765_12867250c1_m.jpg	https://live.staticflickr.com/54/149759765_12867250c1_b.jpg	0.581791997	Rosa spp.	Rose	0	All Rights Reserved	https://www.flickr.com/photos/62026855@N00/149759765	Yes	TRUE	TRUE	Family;Genus	Neophyte	Introduced	TRUE	FALSE	FALSE	FALSE
4410798970	10762009@N05	Flower garden in early spring	01/03/2010	51.527235	-0.154806	https://live.staticflickr.com/4040/4410798970_ee80e55fb1_m.jpg	https://live.staticflickr.com/4040/4410798970_ee80e55fb1_b.jpg	0.167236283	Viscum album	Mistletoe	0	All Rights Reserved	https://www.flickr.com/photos/10762009@N05/4410798970	Yes	FALSE	FALSE		NA	NA	FALSE	FALSE	FALSE	FALSE	Nothing clear	NA
8671627866	18415715@N00	#spring #blossom	22/04/2013	51.477898	-0.27608	https://live.staticflickr.com/8394/8671627866_96e071df9c_m.jpg	NA	0.023557875	Nertera granadensis	English babytears	0	All Rights Reserved	https://www.flickr.com/photos/18415715@N00/8671627866	No	FALSE	FALSE		NA	NA	FALSE	FALSE	TRUE	FALSE	artwork	NA
6885989760	46311002@N05	Daylily, (Hemerocallis 'Gentle Shepherd'), Kew Gardens	12/06/2010	51.483033	-0.28927	https://live.staticflickr.com/7125/6885989760_876b4a6165_m.jpg	https://live.staticflickr.com/7125/6885989760_876b4a6165_b.jpg	0.535973728	Lilium longiflorum	Easter lily	0	All Rights Reserved	https://www.flickr.com/photos/46311002@N05/6885989760	Yes	TRUE	TRUE		Neophyte	Introduced	TRUE	FALSE	FALSE	FALSE	Name in photo title	Hemerocallis cv.
2861495241	47062418@N00	IMG670 Sculpture, Inner Temple Gardens	13/09/2008	51.51148	-0.109586	https://live.staticflickr.com/3105/2861495241_2a11f4a785_m.jpg	https://live.staticflickr.com/3105/2861495241_2a11f4a785_b.jpg	0.061719902	Quercus robur	Pedunculate oak	0	All Rights Reserved	https://www.flickr.com/photos/47062418@N00/2861495241	No	FALSE	FALSE		NA	NA	FALSE	FALSE	FALSE	FALSE	Nothing really clear (maybe Lobelia in planter)	NA
29279153236	48335158@N00	Lazy summer afternoon	29/08/2016	51.479686	-0.292469	https://live.staticflickr.com/8388/29279153236_bce223aca1_m.jpg	https://live.staticflickr.com/8388/29279153236_bce223aca1_b.jpg	0.952225506	Tithonia rotundifolia	Mexican-sunflower	1	Attribution-NonCommercial-ShareAlike License	https://www.flickr.com/photos/48335158@N00/29279153236	Yes	TRUE	TRUE	Family;Genus;Species	Neophyte	Introduced	TRUE	FALSE	FALSE	FALSE
10026631393	67132034@N03	In the waterlily house at Kew Gardens	10/08/2013	51.480059	-0.293315	https://live.staticflickr.com/7292/10026631393_0cdec6afc6_m.jpg	https://live.staticflickr.com/7292/10026631393_0cdec6afc6_b.jpg	0.258248568	Catharanthus roseus	Cape periwinkle	0	All Rights Reserved	https://www.flickr.com/photos/67132034@N03/10026631393	Yes	TRUE	TRUE	Family;Genus;Species	Neophyte	Introduced	TRUE	TRUE	FALSE	FALSE
7164334066	46311002@N05	Berberis Gyalaica, Kew Gardens	21/11/2010	51.477029	-0.291255	https://live.staticflickr.com/7223/7164334066_d99c59ac37_m.jpg	https://live.staticflickr.com/7223/7164334066_d99c59ac37_b.jpg	0.612441659	Berberis thunbergii	Thunberg's barberry	0	All Rights Reserved	https://www.flickr.com/photos/46311002@N05/7164334066	Yes	TRUE	TRUE	Family;Genus	Neophyte	Introduced	TRUE	FALSE	FALSE	FALSE	Name in photo title	Berberis gyalaica
5574008850	41087279@N00	DSC_0058	27/03/2011	51.52907	-0.069969	https://live.staticflickr.com/5144/5574008850_9d741f09a1_m.jpg	https://live.staticflickr.com/5144/5574008850_9d741f09a1_b.jpg	0.023735542	Rosa chinensis	Bengal rose	0	All Rights Reserved	https://www.flickr.com/photos/41087279@N00/5574008850	IDK	FALSE	TRUE	Family;Genus	Neophyte	Introduced	TRUE	FALSE	FALSE	FALSE		Rosa sp.
10550718566	7737054@N07	The Clifton Nurseries is an amazing oasis in the middle of London, stylish city garden centre, 1st class fantastic flowers, plants and gardening stuff.	29/10/2013	51.522355	-0.184114	https://live.staticflickr.com/2863/10550718566_9f57793b94_m.jpg	NA	0.680047452	Dahlia x cultorum	Garden Dahlia	5	Attribution-ShareAlike License	https://www.flickr.com/photos/7737054@N07/10550718566	Yes	TRUE	TRUE	Family;Genus	Neophyte	Introduced	TRUE	FALSE	FALSE	FALSE		Dahlia sp.
15409172703	129242087@N04	Vegetables	27/11/2014	51.505717	-0.08965	https://live.staticflickr.com/7486/15409172703_3b70866654_m.jpg	https://live.staticflickr.com/7486/15409172703_3b70866654_b.jpg	0.034261014	Momordica charantia	Balsam-apple	0	All Rights Reserved	https://www.flickr.com/photos/129242087@N04/15409172703	Yes	FALSE	TRUE		Archaeophyte	Introduced	TRUE	FALSE	FALSE	FALSE	Fruit and veg	Brassica rapa
6930942739	69681995@N08	Bright Yellow and Crimson Orchid, Princess of Wales Conser'y, KEW Garden @ 19 Feb 2012 (1 of 2)	19/02/2012	51.478362	-0.291695	https://live.staticflickr.com/7191/6930942739_e6cd453051_m.jpg	https://live.staticflickr.com/7191/6930942739_e6cd453051_b.jpg	0.858408094	Phalaenopsis spp.	NA	0	All Rights Reserved	https://www.flickr.com/photos/69681995@N08/6930942739	Yes	TRUE	TRUE	Family;Genus	Neophyte	Introduced	TRUE	TRUE	FALSE	FALSE
4873627258	11725219@N05	Chelsea Physic Garden - 7 | Bee	01/08/2010	51.484937	-0.162295	https://live.staticflickr.com/4119/4873627258_216997598a_m.jpg	https://live.staticflickr.com/4119/4873627258_216997598a_b.jpg	0.877058208	Eryngium yuccifolium	Rattlesnake-master	0	All Rights Reserved	https://www.flickr.com/photos/11725219@N05/4873627258	Yes	TRUE	TRUE	Family;Genus;Species	Neophyte	Introduced	TRUE	FALSE	FALSE	FALSE
7131347487	46311002@N05	Kew Gardens	09/10/2010	51.483293	-0.290708	https://live.staticflickr.com/8010/7131347487_08e3b9ca39_m.jpg	https://live.staticflickr.com/8010/7131347487_08e3b9ca39_b.jpg	0.393745542	Rosa pendulina	Alpine rose	0	All Rights Reserved	https://www.flickr.com/photos/46311002@N05/7131347487	Yes	TRUE	TRUE	Family;Genus	Neophyte	Introduced	TRUE	FALSE	FALSE	FALSE		Rosa cf. multiflora
6885884334	46311002@N05	Flowering Rush (Butmus Umbellatus), Kew Gardens	12/06/2010	51.482188	-0.28867	https://live.staticflickr.com/7036/6885884334_3478eb62c9_m.jpg	https://live.staticflickr.com/7036/6885884334_3478eb62c9_b.jpg	0.992616773	Butomus umbellatus	Water-gladiolus	0	All Rights Reserved	https://www.flickr.com/photos/46311002@N05/6885884334	Yes	TRUE	TRUE	Family;Genus;Species	Native	Introduced	FALSE	FALSE	FALSE	FALSE
5830084170	41056143@N06	HIC HABITAT FELICITAS	13/06/2011	51.482234	-0.094971	https://live.staticflickr.com/2639/5830084170_7ac455ca7f_m.jpg	https://live.staticflickr.com/2639/5830084170_7ac455ca7f_b.jpg	0.459519148	Paeonia officinalis	Common peony	0	All Rights Reserved	https://www.flickr.com/photos/41056143@N06/5830084170	Yes	TRUE	TRUE	Family;Genus	Neophyte	Introduced	TRUE	FALSE	FALSE	FALSE		Paeonia sp.
506570661	7915360@N03	Peach rose	20/05/2007	51.453047	-0.194106	https://live.staticflickr.com/221/506570661_398fcbcda1_m.jpg	NA	0.165257156	Rosa chinensis	Bengal rose	1	Attribution-NonCommercial-ShareAlike License	https://www.flickr.com/photos/7915360@N03/506570661	Yes	TRUE	TRUE	Family;Genus	Neophyte	Introduced	TRUE	FALSE	FALSE	FALSE		Rosa sp.
5128963352	46311002@N05	Kew Gardens, London	05/09/2010	51.48166	-0.290343	https://live.staticflickr.com/4106/5128963352_b1bed50ac6_m.jpg	https://live.staticflickr.com/4106/5128963352_b1bed50ac6_b.jpg	0.201146051	Nymphaea caerulea	Egyptian lotus	0	All Rights Reserved	https://www.flickr.com/photos/46311002@N05/5128963352	Yes	TRUE	TRUE	Family;Genus;Species	Neophyte	Introduced	TRUE	TRUE	FALSE	FALSE
33878332781	62083489@N08	A081_A005_P4010121_A1	01/04/2017	51.481847	-0.291875	https://live.staticflickr.com/2843/33878332781_00723eea57_m.jpg	https://live.staticflickr.com/2843/33878332781_00723eea57_b.jpg	0.070530966	Carthamus lanatus	Distaff thistle	0	All Rights Reserved	https://www.flickr.com/photos/62083489@N08/33878332781	No	FALSE	TRUE		Neophyte	Introduced	TRUE	FALSE	FALSE	FALSE		Tulipa sp.
4865589529	41087279@N00	DSC_0089	01/08/2010	51.525573	-0.08289	https://live.staticflickr.com/4073/4865589529_224cdc7280_m.jpg	https://live.staticflickr.com/4073/4865589529_224cdc7280_b.jpg	0.269831657	Phalaenopsis spp.	NA	0	All Rights Reserved	https://www.flickr.com/photos/41087279@N00/4865589529	Yes	TRUE	TRUE	Family;Genus	Neophyte	Introduced	TRUE	TRUE	FALSE	FALSE
33956059732	16999050@N00	Kew Gardens in Spring @ 1 April 2017 - Palm House	01/04/2017	51.478202	-0.291802	https://live.staticflickr.com/2904/33956059732_daf95b21db_m.jpg	https://live.staticflickr.com/2904/33956059732_daf95b21db_b.jpg	0.113974646	Chambeyronia macrocarpa	NA	0	All Rights Reserved	https://www.flickr.com/photos/16999050@N00/33956059732	No	FALSE	TRUE	Family	Neophyte	Introduced	TRUE	TRUE	FALSE	FALSE		Arecaceae
4790390422	12445963@N00	10 - 06_June_2010 - Kew Gardens - Rock Catcus	06/06/2010	51.477915	-0.297231	https://live.staticflickr.com/4075/4790390422_d9b29b7816_m.jpg	https://live.staticflickr.com/4075/4790390422_d9b29b7816_b.jpg	0.428404033	Aschersoniodoxa cachensis	NA	6	Attribution-NoDerivs License	https://www.flickr.com/photos/12445963@N00/4790390422	Yes	TRUE	TRUE		Neophyte	Introduced	TRUE	TRUE	FALSE	FALSE	Label partially in photo	Pleiospilos bolusii
742574291	72901941@N00	Rain on the pond	02/07/2007	51.45632	-0.245416	https://live.staticflickr.com/1292/742574291_9ef03005e9_m.jpg	https://live.staticflickr.com/1292/742574291_9ef03005e9_b.jpg	0.969848752	Nuphar lutea	Yellow-water-lily	0	All Rights Reserved	https://www.flickr.com/photos/72901941@N00/742574291	Yes	TRUE	TRUE	Family;Genus;Species	Native	Unknown	FALSE	FALSE	FALSE	FALSE
15099037637	62634671@N08	Birdcage Walk Area, London, United Kingdom - 2014	06/09/2014	51.501183	-0.129948	https://live.staticflickr.com/3893/15099037637_0220185de5_m.jpg	https://live.staticflickr.com/3893/15099037637_0220185de5_b.jpg	0.126594394	Reynoutria japonica	Japanese knotweed	0	All Rights Reserved	https://www.flickr.com/photos/62634671@N08/15099037637	Yes	FALSE	TRUE		Neophyte	Introduced	TRUE	FALSE	FALSE	FALSE		Petunia sp.
11808132316	112854304@N02	cja-00348.jpg	05/01/2014	51.478937	-0.292661	https://live.staticflickr.com/3714/11808132316_db2f60d8f7_m.jpg	https://live.staticflickr.com/3714/11808132316_db2f60d8f7_b.jpg	0.267312795	Epidendrum radicans	Spanish flag orchid	0	All Rights Reserved	https://www.flickr.com/photos/112854304@N02/11808132316	Yes	TRUE	TRUE		Neophyte	Introduced	TRUE	TRUE	FALSE	FALSE		cf. Bromeliaceae
32985358496	49585698@N04	Visit to see a magical Orchid Festival at Royal Kew Gardens. Richmond. London. 19 Feb'17	19/02/2017	51.481388	-0.290556	https://live.staticflickr.com/2331/32985358496_f1e6283bc3_m.jpg	https://live.staticflickr.com/2331/32985358496_f1e6283bc3_b.jpg	0.251879007	Medinilla magnifica	Showy medinilla	0	All Rights Reserved	https://www.flickr.com/photos/49585698@N04/32985358496	Yes	TRUE	TRUE	Family;Genus;Species	Neophyte	Introduced	TRUE	TRUE	FALSE	FALSE
6149939405	12608538@N03		15/09/2011	51.481166	-0.292167	https://live.staticflickr.com/6207/6149939405_d68dfd7ce7_m.jpg	https://live.staticflickr.com/6207/6149939405_d68dfd7ce7_b.jpg	0.136446789	Rudbeckia hirta	Black-eyed-Susan	0	All Rights Reserved	https://www.flickr.com/photos/12608538@N03/6149939405	Yes	TRUE	TRUE	Family;Genus;Species	Neophyte	Introduced	TRUE	TRUE	FALSE	FALSE	Probably correct but not certain
4508026616	24740974@N08		10/04/2010	51.547943	-0.058161	https://live.staticflickr.com/2749/4508026616_13fbd82f18_m.jpg	https://live.staticflickr.com/2749/4508026616_13fbd82f18_b.jpg	0.457471281	Primula veris	Cowslip	1	Attribution-NonCommercial-ShareAlike License	https://www.flickr.com/photos/24740974@N08/4508026616	Yes	TRUE	TRUE	Family;Genus	Neophyte	Introduced	TRUE	TRUE	FALSE	FALSE		Primula auricula
6041344046	97189192@N00	English Roses for My Rose	13/08/2011	51.503879	-0.154656	https://live.staticflickr.com/6124/6041344046_ec037d9407_m.jpg	https://live.staticflickr.com/6124/6041344046_ec037d9407_b.jpg	0.481942356	Rosa spp.	Rose	5	Attribution-ShareAlike License	https://www.flickr.com/photos/97189192@N00/6041344046	Yes	TRUE	TRUE	Family	NA	Introduced	TRUE	FALSE	FALSE	FALSE
48194468487	41087279@N00	DSC_0676 Columbia Road Sunday Flower Market Exotic Orchids	30/06/2019	51.529225	-0.069675	https://live.staticflickr.com/65535/48194468487_1387ae699b_m.jpg	https://live.staticflickr.com/65535/48194468487_1387ae699b_b.jpg	0.041260377	Impatiens glandulifera	Policeman's-helmet	0	All Rights Reserved	https://www.flickr.com/photos/41087279@N00/48194468487	IDK	FALSE	TRUE		Neophyte	Introduced	TRUE	FALSE	FALSE	FALSE		Orchidaceae
7161601558	31383112@N05	Kew May 2012	07/05/2012	51.480006	-0.293734	https://live.staticflickr.com/8024/7161601558_f09f37ede0_m.jpg	https://live.staticflickr.com/8024/7161601558_f09f37ede0_b.jpg	0.451830715	Rhododendron molle	NA	0	All Rights Reserved	https://www.flickr.com/photos/31383112@N05/7161601558	Yes	TRUE	TRUE	Family;Genus;Species	Neophyte	Introduced	TRUE	FALSE	FALSE	FALSE	Possibly this
13218952823	50172466@N07	upload	17/03/2014	51.511474	-0.157486	https://live.staticflickr.com/2894/13218952823_2e86a10111_m.jpg	NA	0.05814191	Lantana camara	Common lantana	0	All Rights Reserved	https://www.flickr.com/photos/50172466@N07/13218952823	Yes	FALSE	TRUE		Neophyte	Introduced	TRUE	FALSE	FALSE	FALSE		Primula cv.
34475209841	32706865@N07	St James's Park, London	07/05/2017	51.502692	-0.13396	https://live.staticflickr.com/4166/34475209841_08fc02189b_m.jpg	https://live.staticflickr.com/4166/34475209841_08fc02189b_b.jpg	0.334412545	Tulipa gesneriana	Gesner's tulip	6	Attribution-NoDerivs License	https://www.flickr.com/photos/32706865@N07/34475209841	Yes	TRUE	TRUE	Family;Genus	Neophyte	Introduced	TRUE	FALSE	FALSE	FALSE		Tulipa sp.
13929724969	95195038@N06	Some of the amazingly beautiful flowers and Azaleas we found in Kew Gardens. The photos don't really do them justice. #kewgardens #England	05/05/2014	51.477747	-0.29663	https://live.staticflickr.com/7430/13929724969_f7baff4a46_m.jpg	https://live.staticflickr.com/7430/13929724969_f7baff4a46_b.jpg	0.737622142	Rhododendron maximum	Great rhododendron	0	All Rights Reserved	https://www.flickr.com/photos/95195038@N06/13929724969	Yes	TRUE	TRUE	Family;Genus;Species	Neophyte	Introduced	TRUE	FALSE	FALSE	FALSE	Probably this
3497570586	79653482@N00	London - April 2009	18/04/2009	51.511667	-0.174204	https://live.staticflickr.com/3227/3497570586_f29ec02425_m.jpg	https://live.staticflickr.com/3227/3497570586_f29ec02425_b.jpg	0.124110282	Quercus ilex	Evergreen oak	1	Attribution-NonCommercial-ShareAlike License	https://www.flickr.com/photos/79653482@N00/3497570586	No	FALSE	FALSE		NA	NA	TRUE	FALSE	FALSE	FALSE	Mainly a building	NA
15209463343	55255025@N06	Chelsea Flower Show 2010	26/05/2010	51.485779	-0.155396	https://live.staticflickr.com/5611/15209463343_c32e48bcdf_m.jpg	https://live.staticflickr.com/5611/15209463343_c32e48bcdf_b.jpg	0.077659748	Celosia argentea	Abanico	0	All Rights Reserved	https://www.flickr.com/photos/55255025@N06/15209463343	No	FALSE	FALSE		NA	NA	FALSE	FALSE	TRUE	FALSE	Sculpture made of flowers	NA
42152494361	38298328@N08	Castelfranco Lettuce, Turnips, Borough Market, Southwark, London	28/04/2018	51.505634	-0.089221	https://live.staticflickr.com/964/42152494361_1eb019746f_m.jpg	https://live.staticflickr.com/964/42152494361_1eb019746f_b.jpg	0.183469921	Strasburgeria robusta	NA	0	All Rights Reserved	https://www.flickr.com/photos/38298328@N08/42152494361	Yes	TRUE	TRUE		Neophyte	Introduced	TRUE	FALSE	FALSE	FALSE		Lactuca cv.
26242992783	131537526@N05	#spring #flowers #greenery #portsmouth 6.5.16	06/05/2016	51.515886	-0.132769	https://live.staticflickr.com/7300/26242992783_8eef2e44c3_m.jpg	https://live.staticflickr.com/7300/26242992783_8eef2e44c3_b.jpg	0.929261327	Sorbus domestica	Servicetree	0	All Rights Reserved	https://www.flickr.com/photos/131537526@N05/26242992783	Yes	TRUE	TRUE	Family	Archaeophyte	Introduced	TRUE	FALSE	FALSE	FALSE		Pyrus communis
4755269920	79522672@N00	Alliums (onions) and Eremurus (foxtail lilies)	25/05/2010	51.485919	-0.155664	https://live.staticflickr.com/4074/4755269920_00e39ab751_m.jpg	https://live.staticflickr.com/4074/4755269920_00e39ab751_b.jpg	0.285929292	Allium giganteum	Giant onion	3	Attribution-NonCommercial-NoDerivs License	https://www.flickr.com/photos/79522672@N00/4755269920	Yes	FALSE	TRUE	Family;Genus;Species	Neophyte	Introduced	TRUE	TRUE	FALSE	FALSE
8802312996	96032114@N05	IMG_2083	05/08/2011	51.451372	-0.118371	https://live.staticflickr.com/7456/8802312996_bd019354c1_m.jpg	https://live.staticflickr.com/7456/8802312996_bd019354c1_b.jpg	0.118665293	Zinnia acerosa	Desert zinnia	0	All Rights Reserved	https://www.flickr.com/photos/96032114@N05/8802312996	Yes	TRUE	TRUE	Family	Neophyte	Introduced	TRUE	FALSE	FALSE	FALSE		?
7257928138	52171972@N05	Chelsea Flower Show 2012 102 - Version 2	22/05/2012	51.48652	-0.154921	https://live.staticflickr.com/7245/7257928138_fe20c952d9_m.jpg	https://live.staticflickr.com/7245/7257928138_fe20c952d9_b.jpg	0.052344531	Eriophorum scheuchzeri	White cottongrass	3	Attribution-NonCommercial-NoDerivs License	https://www.flickr.com/photos/52171972@N05/7257928138	No	FALSE	TRUE		Neophyte	Introduced	TRUE	TRUE	FALSE	FALSE		Poaceae
28699873133	77699303@N02	Whater Lily	24/08/2016	51.478683	-0.295623	https://live.staticflickr.com/8245/28699873133_003a4a7463_m.jpg	https://live.staticflickr.com/8245/28699873133_003a4a7463_b.jpg	0.175154358	Paeonia officinalis	Common peony	0	All Rights Reserved	https://www.flickr.com/photos/77699303@N02/28699873133	Yes	TRUE	TRUE		Neophyte	Introduced	TRUE	TRUE	FALSE	FALSE		Nelumbo cv.
16566273530	34453851@N03	_TRH0421	07/03/2015	51.48163	-0.290558	https://live.staticflickr.com/7587/16566273530_6265ba1b11_m.jpg	https://live.staticflickr.com/7587/16566273530_6265ba1b11_b.jpg	0.299912393	Cymbidium spp.	NA	0	All Rights Reserved	https://www.flickr.com/photos/34453851@N03/16566273530	Yes	TRUE	TRUE	Family;Genus;Species	Neophyte	Introduced	TRUE	TRUE	FALSE	FALSE
14555382881	12436144@N02	IMG_4217	24/04/2008	51.501798	-0.134563	https://live.staticflickr.com/5498/14555382881_53cbedfa83_m.jpg	https://live.staticflickr.com/5498/14555382881_53cbedfa83_b.jpg	0.564091086	Tulipa gesneriana	Gesner's tulip	4	Attribution License	https://www.flickr.com/photos/12436144@N02/14555382881	Yes	TRUE	TRUE	Family;Genus	Neophyte	Introduced	TRUE	FALSE	FALSE	FALSE		Tulipa sp.
7288764688	28752865@N08	RHS Chelsea Flower Show 2012	25/05/2012	51.486313	-0.155847	https://live.staticflickr.com/8164/7288764688_44ec5c9854_m.jpg	https://live.staticflickr.com/8164/7288764688_44ec5c9854_b.jpg	0.022156611	Nemophila maculata	Fivespot	4	Attribution License	https://www.flickr.com/photos/28752865@N08/7288764688	No	FALSE	FALSE		NA	NA	FALSE	FALSE	TRUE	FALSE	Sculpture	NA
5993059987	49658303@N02	Kew Gardens, July 2011	30/07/2011	51.479244	-0.294173	https://live.staticflickr.com/6124/5993059987_25620d583a_m.jpg	https://live.staticflickr.com/6124/5993059987_25620d583a_b.jpg	0.358930171	Osteospermum ecklonis	Blue and white daisybush	0	All Rights Reserved	https://www.flickr.com/photos/49658303@N02/5993059987	Yes	TRUE	TRUE	Family;Genus;Species	Neophyte	Introduced	TRUE	FALSE	FALSE	FALSE
7045837421	69647223@N06	Emerging Crocus Leaves in Russia Dock Woodland, London SE16 @ 28 January 2012	28/01/2012	51.502799	-0.039889	https://live.staticflickr.com/7096/7045837421_263ded75b5_m.jpg	https://live.staticflickr.com/7096/7045837421_263ded75b5_b.jpg	0.203784585	Pandanus verecundus	NA	0	All Rights Reserved	https://www.flickr.com/photos/69647223@N06/7045837421	Yes	TRUE	TRUE		Neophyte	Introduced	TRUE	FALSE	FALSE	FALSE		Crocus sp.
34959254631	15523409@N05		24/05/2017	51.481983	-0.290945	https://live.staticflickr.com/4280/34959254631_9688ef2b47_m.jpg	https://live.staticflickr.com/4280/34959254631_9688ef2b47_b.jpg	0.843372345	Guarianthe skinneri	NA	0	All Rights Reserved	https://www.flickr.com/photos/15523409@N05/34959254631	Yes	TRUE	TRUE	Family;Genus;Species	Neophyte	Introduced	TRUE	TRUE	FALSE	FALSE
6021446039	44124427374@N01	The Rose Garden at Kew	05/06/2011	51.479004	-0.293857	https://live.staticflickr.com/6124/6021446039_b90f9bcf70_m.jpg	https://live.staticflickr.com/6124/6021446039_b90f9bcf70_b.jpg	0.308569104	Paeonia officinalis	Common peony	1	Attribution-NonCommercial-ShareAlike License	https://www.flickr.com/photos/44124427374@N01/6021446039	Yes	FALSE	TRUE		Neophyte	Introduced	TRUE	FALSE	FALSE	FALSE		Rosa sp.
6050080485	61798879@N00	The Chelsea Flower Show 2011	24/05/2011	51.485785	-0.155922	https://live.staticflickr.com/6061/6050080485_04a8483a99_m.jpg	https://live.staticflickr.com/6061/6050080485_04a8483a99_b.jpg	0.263940752	Limonium sinuatum	Notchleaf sea-lavender	0	All Rights Reserved	https://www.flickr.com/photos/61798879@N00/6050080485	Yes	FALSE	TRUE		Neophyte	Introduced	TRUE	FALSE	FALSE	FALSE		Lavandula sp.
26123859932	36101699310@N01	Addington Square, SE5	03/04/2016	51.480761	-0.092439	https://live.staticflickr.com/1608/26123859932_e2c44a1ae2_m.jpg	https://live.staticflickr.com/1608/26123859932_e2c44a1ae2_b.jpg	0.096628077	Viscum album	Mistletoe	3	Attribution-NonCommercial-NoDerivs License	https://www.flickr.com/photos/36101699310@N01/26123859932	Yes	FALSE	TRUE		Neophyte	Introduced	TRUE	FALSE	FALSE	FALSE		Primula x polyanthus
7520901458	28752865@N08	BT Artbox - Chatterbox	05/07/2012	51.519628	-0.16208	https://live.staticflickr.com/8155/7520901458_bc505b8a71_m.jpg	https://live.staticflickr.com/8155/7520901458_bc505b8a71_b.jpg	0.030878913	Quercus ilex	Evergreen oak	4	Attribution License	https://www.flickr.com/photos/28752865@N08/7520901458	No	FALSE	FALSE		NA	NA	FALSE	FALSE	TRUE	FALSE	Painted phonebox	NA
19975698203	45108278@N08	Flowers of the Forest	23/06/2015	51.498668	-0.106385	https://live.staticflickr.com/5771/19975698203_a86d9a0e3d_m.jpg	https://live.staticflickr.com/5771/19975698203_a86d9a0e3d_b.jpg	0.069470882	Dipsacus sativus	Indian teasel	0	All Rights Reserved	https://www.flickr.com/photos/45108278@N08/19975698203	No	FALSE	FALSE		NA	NA	FALSE	FALSE	FALSE	FALSE	Street scene	NA
8184044085	15308975@N03	Flower	27/09/2012	51.545067	-0.102932	https://live.staticflickr.com/8057/8184044085_59576a76cc_m.jpg	https://live.staticflickr.com/8057/8184044085_59576a76cc_b.jpg	0.823946774	Callistephus chinensis	Annual-aster	0	All Rights Reserved	https://www.flickr.com/photos/15308975@N03/8184044085	Yes	TRUE	TRUE	Family;Genus;Species	Neophyte	Introduced	TRUE	FALSE	FALSE	FALSE	Probably this
3636376146	16310029@N08	DSC_8947c	13/06/2009	51.484047	-0.292287	https://live.staticflickr.com/2443/3636376146_e24302ec48_m.jpg	https://live.staticflickr.com/2443/3636376146_e24302ec48_b.jpg	0.082827523	Quercus robur	Pedunculate oak	0	All Rights Reserved	https://www.flickr.com/photos/16310029@N08/3636376146	No	FALSE	FALSE		NA	NA	FALSE	FALSE	TRUE	FALSE	Sculpture	NA
47930897121	32662631@N00	Chelsea Flower Show 2019 - Saturday	25/05/2019	51.487144	-0.153162	https://live.staticflickr.com/65535/47930897121_d2d66090d4_m.jpg	https://live.staticflickr.com/65535/47930897121_d2d66090d4_b.jpg	0.024020353	Matthiola incana	Hoary Stock	4	Attribution License	https://www.flickr.com/photos/32662631@N00/47930897121	Yes	FALSE	TRUE		Neophyte	Introduced	TRUE	FALSE	FALSE	FALSE		Allium sp.
13668798953	95133937@N04	Octopus Flower	17/03/2014	51.483721	-0.293884	https://live.staticflickr.com/3786/13668798953_4de41f00b2_m.jpg	https://live.staticflickr.com/3786/13668798953_4de41f00b2_b.jpg	0.057084691	Stanhopea wardii	NA	0	All Rights Reserved	https://www.flickr.com/photos/95133937@N04/13668798953	Yes	TRUE	TRUE	Family	Neophyte	Introduced	TRUE	TRUE	FALSE	FALSE		Orchidaceae
7131343719	46311002@N05	Kew Gardens	09/10/2010	51.483293	-0.290708	https://live.staticflickr.com/7266/7131343719_9452f25bae_m.jpg	https://live.staticflickr.com/7266/7131343719_9452f25bae_b.jpg	0.129084721	Papaver somniferum	Oilseed poppy	0	All Rights Reserved	https://www.flickr.com/photos/46311002@N05/7131343719	Yes	TRUE	TRUE		Neophyte	Introduced	TRUE	FALSE	FALSE	FALSE		Rosa sp.
2304848381	12459634@N00	Mothers Day Flowers - March 2008	02/03/2008	51.526434	-0.093373	https://live.staticflickr.com/2372/2304848381_b4ef4749fe_m.jpg	NA	0.020403367	Callistephus chinensis	Annual-aster	0	All Rights Reserved	https://www.flickr.com/photos/12459634@N00/2304848381	Yes	FALSE	TRUE	Family;Genus;Species	Neophyte	Introduced	TRUE	TRUE	FALSE	FALSE	Bouquet
46726002045	49506994@N06	Happy Easter	25/03/2019	51.510145	-0.178807	https://live.staticflickr.com/65535/46726002045_d8127e0623_m.jpg	https://live.staticflickr.com/65535/46726002045_d8127e0623_b.jpg	0.812562168	Narcissus pseudonarcissus	Tenby daffodil	0	All Rights Reserved	https://www.flickr.com/photos/49506994@N06/46726002045	Yes	TRUE	TRUE	Family;Genus	Neophyte	Introduced	TRUE	FALSE	FALSE	FALSE		Narcissus agg.
9175602857	75796607@N00	Chelsea Flower Show - Royal Hospital Chelsea - Londen {23 mei 2013}	23/05/2013	51.485791	-0.156923	https://live.staticflickr.com/5454/9175602857_142aa6f1c8_m.jpg	https://live.staticflickr.com/5454/9175602857_142aa6f1c8_b.jpg	0.058419377	Iris sibirica	Siberian iris	4	Attribution License	https://www.flickr.com/photos/75796607@N00/9175602857	Yes	FALSE	TRUE	Family;Genus;Species	Neophyte	Introduced	TRUE	FALSE	FALSE	FALSE	Probably this in picture
4755014354	14189195@N08	Roses @ Regent' Park	29/06/2010	51.526594	-0.151147	https://live.staticflickr.com/4079/4755014354_28c178c764_m.jpg	NA	0.387880117	Rosa spp.	Rose	0	All Rights Reserved	https://www.flickr.com/photos/14189195@N08/4755014354	Yes	TRUE	TRUE	Family;Genus	Neophyte	Introduced	TRUE	FALSE	FALSE	FALSE		Rosa sp.
7250989970	22760523@N02	Show garden	22/05/2012	51.485705	-0.156233	https://live.staticflickr.com/7082/7250989970_b8151a52b0_m.jpg	https://live.staticflickr.com/7082/7250989970_b8151a52b0_b.jpg	0.093003578	Heracleum mantegazzianum	Cartwheel-flower	0	All Rights Reserved	https://www.flickr.com/photos/22760523@N02/7250989970	Yes	FALSE	TRUE		Neophyte	Introduced	TRUE	FALSE	FALSE	FALSE	Many species	Silybum marianum
17732893818	131736725@N08	DSC03172	24/05/2013	51.486213	-0.155053	https://live.staticflickr.com/7665/17732893818_1f0bf18ec4_m.jpg	https://live.staticflickr.com/7665/17732893818_1f0bf18ec4_b.jpg	0.200474501	Quercus ilex	Evergreen oak	0	All Rights Reserved	https://www.flickr.com/photos/131736725@N08/17732893818	IDK	FALSE	FALSE		NA	NA	FALSE	FALSE	FALSE	FALSE	Garden scene; nothing very clear	NA
10459754186	76994633@N05	Tropical Nursery Open Day, Royal Botanic Gardens, KEW @ 19 October 2013 (4 of 5) - Fern	19/10/2013	51.478603	-0.291867	https://live.staticflickr.com/7427/10459754186_151565bacb_m.jpg	https://live.staticflickr.com/7427/10459754186_151565bacb_b.jpg	0.10348054	Heracleum mantegazzianum	Cartwheel-flower	0	All Rights Reserved	https://www.flickr.com/photos/76994633@N05/10459754186	Yes	FALSE	FALSE		NA	NA	TRUE	TRUE	FALSE	FALSE	nothing very clear	NA
477151556	40578127@N00	small white flowers at Kew	16/04/2007	51.473912	-0.304119	https://live.staticflickr.com/178/477151556_9e66923870_m.jpg	https://live.staticflickr.com/178/477151556_9e66923870_b.jpg	0.679517388	Acis autumnalis	Autumn Snowflake	0	All Rights Reserved	https://www.flickr.com/photos/40578127@N00/477151556	Yes	TRUE	TRUE	Family	Neophyte	Introduced	TRUE	FALSE	FALSE	FALSE		Leucojum vernum
14517398654	124938693@N03	RHS Chelsea 2014 - Press Day	19/05/2014	51.485899	-0.15472	https://live.staticflickr.com/2900/14517398654_1a0bba2453_m.jpg	https://live.staticflickr.com/2900/14517398654_1a0bba2453_b.jpg	0.503693461	Geranium phaeum	Dusky crane's-bill	0	All Rights Reserved	https://www.flickr.com/photos/124938693@N03/14517398654	Yes	TRUE	TRUE	Family;Genus;Species	Neophyte	Introduced	TRUE	FALSE	FALSE	FALSE
36572060413	131537526@N05	<U+202A>#Hare #Krishna #Iskcon #london 4:30am GMT 22.9.17 #screenshot #from #live #telecast #www.mayapur.tv<U+202C>	21/09/2017	51.515886	-0.132769	https://live.staticflickr.com/4440/36572060413_32ecb598ec_m.jpg	https://live.staticflickr.com/4440/36572060413_32ecb598ec_b.jpg	0.221511841	Vitis vinifera	European grape	0	All Rights Reserved	https://www.flickr.com/photos/131537526@N05/36572060413	No	FALSE	FALSE		NA	NA	FALSE	FALSE	TRUE	FALSE	Sculpture	NA
16149253115	47121377@N00	Hyde Park Flower Gardens	22/09/2014	51.504001	-0.154377	https://live.staticflickr.com/8619/16149253115_3bcd21271f_m.jpg	https://live.staticflickr.com/8619/16149253115_3bcd21271f_b.jpg	0.140162021	Pelargonium inquinans	Scarlet Geranium	0	All Rights Reserved	https://www.flickr.com/photos/47121377@N00/16149253115	Yes	FALSE	TRUE		Neophyte	Introduced	TRUE	FALSE	FALSE	FALSE		Begonia sp.
8864561416	25937668@N08	The Joy Of Six	26/05/2013	51.588296	-0.036726	https://live.staticflickr.com/7373/8864561416_63b5de9659_m.jpg	https://live.staticflickr.com/7373/8864561416_63b5de9659_b.jpg	0.946333051	Lamprocapnos spectabilis	Asian bleeding-heart	0	All Rights Reserved	https://www.flickr.com/photos/25937668@N08/8864561416	Yes	TRUE	TRUE	Family;Genus;Species	Neophyte	Introduced	TRUE	FALSE	FALSE	FALSE
26369359990	131537526@N05	#regent's #park#London #spring #flowers #greenery 24.4.16	25/04/2016	51.515886	-0.132769	https://live.staticflickr.com/1608/26369359990_d0f617cdee_m.jpg	https://live.staticflickr.com/1608/26369359990_d0f617cdee_b.jpg	0.028392542	Tulipa gesneriana	Gesner's tulip	0	All Rights Reserved	https://www.flickr.com/photos/131537526@N05/26369359990	Yes	FALSE	TRUE	Family;Genus	Neophyte	Introduced	TRUE	FALSE	FALSE	FALSE		Tulipa sp.
8419548249	96002349@N00	pl16sept11 475	16/09/2011	51.479124	-0.292768	https://live.staticflickr.com/8222/8419548249_675af70b5e_m.jpg	https://live.staticflickr.com/8222/8419548249_675af70b5e_b.jpg	0.271101564	Nidularium fulgens	Blushing bromeliad	0	All Rights Reserved	https://www.flickr.com/photos/96002349@N00/8419548249	Yes	TRUE	TRUE	Family;Genus	Neophyte	Introduced	TRUE	TRUE	FALSE	FALSE	Not convinced by species name	Nidularium sp.
7076065811	46311002@N05	Kew Gardens	05/07/2010	51.48163	-0.290504	https://live.staticflickr.com/7097/7076065811_a61ea7fdb4_m.jpg	https://live.staticflickr.com/7097/7076065811_a61ea7fdb4_b.jpg	0.05032482	Dendrobium closterium	NA	0	All Rights Reserved	https://www.flickr.com/photos/46311002@N05/7076065811	Yes	TRUE	TRUE	Family	Neophyte	Introduced	TRUE	TRUE	FALSE	FALSE		Orchidaceae
7156212927	60474597@N06	Diamond Jubilee	05/06/2012	51.507987	-0.128048	https://live.staticflickr.com/7079/7156212927_8e0694a4d0_m.jpg	NA	0.057394765	Quercus ilex	Evergreen oak	0	All Rights Reserved	https://www.flickr.com/photos/60474597@N06/7156212927	Yes	FALSE	FALSE		NA	NA	FALSE	FALSE	FALSE	FALSE	Street scene, nothing clear	NA
6925141156	70318500@N00	Tulip & concrete	30/03/2012	51.520833	-0.094231	https://live.staticflickr.com/7128/6925141156_b17e14515c_m.jpg	https://live.staticflickr.com/7128/6925141156_b17e14515c_b.jpg	0.151901573	Tulipa aximensis	NA	0	All Rights Reserved	https://www.flickr.com/photos/70318500@N00/6925141156	Yes	TRUE	TRUE	Family;Genus	Neophyte	Introduced	TRUE	FALSE	FALSE	FALSE		Tulipa sp.
6023758534	62956193@N00	Detail: Light smoked salmon, roe, dill flower cream	06/08/2011	51.492668	-0.26834	https://live.staticflickr.com/6088/6023758534_1ed98eeda1_m.jpg	https://live.staticflickr.com/6088/6023758534_1ed98eeda1_b.jpg	0.076504506	Prunus x cerea	Mirabella	0	All Rights Reserved	https://www.flickr.com/photos/62956193@N00/6023758534	No	FALSE	FALSE		NA	NA	FALSE	FALSE	FALSE	FALSE	Food	NA
7902399622	49658303@N02	Kew Gardens	15/07/2012	51.479244	-0.294173	https://live.staticflickr.com/8179/7902399622_debb069894_m.jpg	https://live.staticflickr.com/8179/7902399622_debb069894_b.jpg	0.630470932	Erigeron speciosus	Aspen daisy	0	All Rights Reserved	https://www.flickr.com/photos/49658303@N02/7902399622	Yes	TRUE	TRUE	Family;Genus;Species	Neophyte	Introduced	TRUE	FALSE	FALSE	FALSE
23598068188	131537526@N05	<U+202A>#Hare #Krishna <U+202A>#Hare #Krishna #Krishna #Krishna <U+202A>#Hare #Hare, #Hare #Rama #Hare #Rama #Rama #Rama #Hare #Hare #Iskcon #london 7:00am GMT 30.9.17 #courtesy #facebook #page #of #temple<U+202C><U+202C><U+202C>	02/10/2017	51.515886	-0.132769	https://live.staticflickr.com/4457/23598068188_3016e92df8_m.jpg	https://live.staticflickr.com/4457/23598068188_3016e92df8_b.jpg	0.031005913	Echinopsis huascha	Red Torch Cactus	0	All Rights Reserved	https://www.flickr.com/photos/131537526@N05/23598068188	No	FALSE	FALSE		NA	NA	FALSE	FALSE	TRUE	FALSE	Silk flowers, sculpture	NA
10569815214	29111130@N04	Brazilian-candles (Pavonia multiflora)	27/10/2013	51.48003	-0.293304	https://live.staticflickr.com/7421/10569815214_a19e6da413_m.jpg	https://live.staticflickr.com/7421/10569815214_a19e6da413_b.jpg	0.141162306	Pavonia multiflora	NA	0	All Rights Reserved	https://www.flickr.com/photos/29111130@N04/10569815214	Yes	TRUE	TRUE	Family;Genus;Species	Neophyte	Introduced	TRUE	TRUE	FALSE	FALSE
32851569317	58242031@N00	LONDON WALK, EUSTON TO WOOD STREET, WOOD STREET TO BOROUGH MARKET 086	03/05/2019	51.517669	-0.099649	https://live.staticflickr.com/65535/32851569317_18eb48fe47_m.jpg	https://live.staticflickr.com/65535/32851569317_18eb48fe47_b.jpg	0.56606257	Rosa banksiae	NA	0	All Rights Reserved	https://www.flickr.com/photos/58242031@N00/32851569317	Yes	TRUE	TRUE	Family;Genus	Neophyte	Introduced	TRUE	FALSE	FALSE	FALSE		Rosa sp.
30596876788	8225010@N03		31/08/2018	51.482016	-0.289789	https://live.staticflickr.com/1891/30596876788_fb71c524f4_m.jpg	https://live.staticflickr.com/1891/30596876788_fb71c524f4_b.jpg	0.86294651	Tigridia pavonia	NA	0	All Rights Reserved	https://www.flickr.com/photos/8225010@N03/30596876788	Yes	TRUE	TRUE	Family;Genus;Species	Neophyte	Introduced	TRUE	FALSE	FALSE	FALSE
32583223303	23136508@N00	IMGP7486	23/02/2017	51.507716	-0.022037	https://live.staticflickr.com/2897/32583223303_015e1d9b67_m.jpg	https://live.staticflickr.com/2897/32583223303_015e1d9b67_b.jpg	0.057075273	Reynoutria japonica	Japanese knotweed	5	Attribution-ShareAlike License	https://www.flickr.com/photos/23136508@N00/32583223303	No	FALSE	TRUE		Neophyte	Introduced	TRUE	FALSE	FALSE	FALSE		Prunus sp.
7479076512	76994633@N05	Nymphaea Carlos Magdalena, Waterlily House, Royal KEW Garden @ 2 June 2012 (P1 of 3)	02/06/2012	51.478028	-0.291588	https://live.staticflickr.com/8152/7479076512_8331eb993c_m.jpg	https://live.staticflickr.com/8152/7479076512_8331eb993c_b.jpg	0.184049934	Gagea serotina	Common alplily	0	All Rights Reserved	https://www.flickr.com/photos/76994633@N05/7479076512	Yes	TRUE	TRUE		Neophyte	Introduced	TRUE	FALSE	FALSE	FALSE	name in photo title	Nymphaea cv.
16769498756	12982516@N02	Clissold Park Hackney London March 12 2015 002 Spring Blossom	12/03/2015	51.563165	-0.087611	https://live.staticflickr.com/8604/16769498756_3b6c91785d_m.jpg	https://live.staticflickr.com/8604/16769498756_3b6c91785d_b.jpg	0.658765912	Prunus spinosa	Sloe	5	Attribution-ShareAlike License	https://www.flickr.com/photos/12982516@N02/16769498756	Yes	TRUE	TRUE	Family;Genus;Species	Native	Introduced	FALSE	FALSE	FALSE	FALSE
14087855838	52171972@N05	Chelsea Flower Show 2014 100 - Version 2	20/05/2014	51.487478	-0.153341	https://live.staticflickr.com/3824/14087855838_b085bd05c4_m.jpg	https://live.staticflickr.com/3824/14087855838_b085bd05c4_b.jpg	0.048762556	Lobelia erinus	Garden lobelia	3	Attribution-NonCommercial-NoDerivs License	https://www.flickr.com/photos/52171972@N05/14087855838	Yes	FALSE	FALSE		NA	NA	TRUE	FALSE	FALSE	FALSE	Nothing clear	NA
14174831427	81269484@N00	Aquilegia I	06/06/2014	51.500935	-0.139067	https://live.staticflickr.com/3911/14174831427_085f231021_m.jpg	https://live.staticflickr.com/3911/14174831427_085f231021_b.jpg	0.642221034	Aquilegia vulgaris	European columbine	0	All Rights Reserved	https://www.flickr.com/photos/81269484@N00/14174831427	Yes	TRUE	TRUE	Family;Genus;Species	Neophyte	Introduced	TRUE	FALSE	FALSE	FALSE
4865411797	41087279@N00	DSC_0025 Tan at Colombia Road Flower Market	01/08/2010	51.529482	-0.070028	https://live.staticflickr.com/4077/4865411797_e79e4b2b42_m.jpg	https://live.staticflickr.com/4077/4865411797_e79e4b2b42_b.jpg	0.02055986	Quercus ilex	Evergreen oak	0	All Rights Reserved	https://www.flickr.com/photos/41087279@N00/4865411797	IDK	FALSE	FALSE		NA	NA	FALSE	FALSE	FALSE	FALSE	Nothing very clear	NA
11432407974	30232137@N00	The Grapes, Narrow Street, Limehouse	27/08/2013	51.508942	-0.03489	https://live.staticflickr.com/2886/11432407974_d650bf7afa_m.jpg	https://live.staticflickr.com/2886/11432407974_d650bf7afa_b.jpg	0.367847174	Pelargonium inquinans	Scarlet Geranium	0	All Rights Reserved	https://www.flickr.com/photos/30232137@N00/11432407974	Yes	FALSE	TRUE		Neophyte	Introduced	TRUE	FALSE	FALSE	FALSE		Petunia sp.
4433675914	33074930@N06	IMG_3545	13/03/2010	51.541417	-0.146319	https://live.staticflickr.com/4004/4433675914_fb783e7238_m.jpg	https://live.staticflickr.com/4004/4433675914_fb783e7238_b.jpg	0.095297113	Quercus ilex	Evergreen oak	0	All Rights Reserved	https://www.flickr.com/photos/33074930@N06/4433675914	No	FALSE	FALSE		NA	NA	FALSE	FALSE	FALSE	FALSE	no plants	NA
5644283028	44124385392@N01	In the shade of the tree	22/04/2011	51.461166	-0.005333	https://live.staticflickr.com/5104/5644283028_6fa73244d7_m.jpg	https://live.staticflickr.com/5104/5644283028_6fa73244d7_b.jpg	0.87989676	Choisya ternata	Mexican-orange	6	Attribution-NoDerivs License	https://www.flickr.com/photos/44124385392@N01/5644283028	Yes	TRUE	TRUE	Family;Genus;Species	Neophyte	Introduced	TRUE	FALSE	FALSE	FALSE
27566154825	70318500@N00	Carnation	05/06/2016	51.484603	-0.162241	https://live.staticflickr.com/7496/27566154825_8dfdf121e9_m.jpg	https://live.staticflickr.com/7496/27566154825_8dfdf121e9_b.jpg	0.873702049	Silene gallica	Five-wound catchfly	0	All Rights Reserved	https://www.flickr.com/photos/70318500@N00/27566154825	Yes	TRUE	TRUE	Family	Neophyte	Introduced	TRUE	FALSE	FALSE	FALSE		Dianthus sp.
41625032761	29057345@N04	Uncertain glory of an April day	21/04/2018	51.482291	-0.288798	https://live.staticflickr.com/793/41625032761_5de62dfa16_m.jpg	https://live.staticflickr.com/793/41625032761_5de62dfa16_b.jpg	0.249522373	Tulipa gesneriana	Gesner's tulip	4	Attribution License	https://www.flickr.com/photos/29057345@N04/41625032761	Yes	FALSE	TRUE	Family;Genus	Neophyte	Introduced	TRUE	FALSE	FALSE	FALSE		Tulipa sp.
7158414650	46311002@N05	Kew Gardens	05/09/2010	51.483694	-0.292832	https://live.staticflickr.com/7235/7158414650_56c0db50c6_m.jpg	https://live.staticflickr.com/7235/7158414650_56c0db50c6_b.jpg	0.18988803	Geranium cinereum	Ashy cranesbill	0	All Rights Reserved	https://www.flickr.com/photos/46311002@N05/7158414650	Yes	TRUE	TRUE	Family;Genus	Neophyte	Introduced	TRUE	FALSE	FALSE	FALSE		Geranium versicolor
14372224427	12436144@N02	London Tulip 087	24/04/2008	51.501825	-0.133876	https://live.staticflickr.com/3873/14372224427_f5f5e438b7_m.jpg	https://live.staticflickr.com/3873/14372224427_f5f5e438b7_b.jpg	0.325898975	Tulipa aximensis	NA	4	Attribution License	https://www.flickr.com/photos/12436144@N02/14372224427	Yes	FALSE	TRUE	Family;Genus	Neophyte	Introduced	TRUE	FALSE	FALSE	FALSE		Tulipa sp.
2514186445	36804699@N00	Iris	14/05/2008	51.504004	-0.160181	https://live.staticflickr.com/3072/2514186445_4d48d3a1f9_m.jpg	https://live.staticflickr.com/3072/2514186445_4d48d3a1f9_b.jpg	0.285509825	Iris planifolia	NA	0	All Rights Reserved	https://www.flickr.com/photos/36804699@N00/2514186445	Yes	TRUE	TRUE	Family;Genus	Neophyte	Introduced	TRUE	FALSE	FALSE	FALSE		Iris sp.
6710779555	46311002@N05	Snake's Head Fritillary, (Fritillaria Meleagris), Kew Gardens	25/04/2010	51.48046	-0.297365	https://live.staticflickr.com/7021/6710779555_207daccf15_m.jpg	https://live.staticflickr.com/7021/6710779555_207daccf15_b.jpg	0.318113029	Fritillaria meleagris	Chequered-lily	0	All Rights Reserved	https://www.flickr.com/photos/46311002@N05/6710779555	Yes	TRUE	TRUE	Family;Genus;Species	Archaeophyte	Introduced	TRUE	FALSE	FALSE	FALSE
5512839096	61416618@N00	Magnolia denudata (Magnoliaceae)	09/03/2011	51.484332	-0.161801	https://live.staticflickr.com/5092/5512839096_a44b8817e9_m.jpg	https://live.staticflickr.com/5092/5512839096_a44b8817e9_b.jpg	0.419314235	Magnolia denudata	Lilytree	3	Attribution-NonCommercial-NoDerivs License	https://www.flickr.com/photos/61416618@N00/5512839096	Yes	TRUE	TRUE	Family;Genus;Species	Neophyte	Introduced	TRUE	FALSE	FALSE	FALSE
4854869388	33440410@N07	DSC03113	01/08/2010	51.519378	-0.126943	https://live.staticflickr.com/4141/4854869388_e87b7dac24_m.jpg	https://live.staticflickr.com/4141/4854869388_e87b7dac24_b.jpg	0.427105099	Agapanthus praecox	African-lily	0	All Rights Reserved	https://www.flickr.com/photos/33440410@N07/4854869388	Yes	TRUE	TRUE	Family;Genus;Species	Neophyte	Introduced	TRUE	FALSE	FALSE	FALSE
5993629270	49658303@N02	Kew Gardens, July 2011	30/07/2011	51.479244	-0.294173	https://live.staticflickr.com/6030/5993629270_20445425e0_m.jpg	https://live.staticflickr.com/6030/5993629270_20445425e0_b.jpg	0.82237196	Helianthus annuus	Sunflower	0	All Rights Reserved	https://www.flickr.com/photos/49658303@N02/5993629270	Yes	TRUE	TRUE	Family;Genus;Species	Neophyte	Introduced	TRUE	FALSE	FALSE	FALSE
15285074529	35853462@N00	IMG_2551	29/08/2014	51.50793	-0.07825	https://live.staticflickr.com/2948/15285074529_1a29f3efe1_m.jpg	https://live.staticflickr.com/2948/15285074529_1a29f3efe1_b.jpg	0.185788542	Papaver orientale	Oriental poppy	0	All Rights Reserved	https://www.flickr.com/photos/35853462@N00/15285074529	No	FALSE	FALSE		NA	NA	FALSE	FALSE	TRUE	FALSE	Tower of London metal poppies	NA
5590388518	7915360@N03	Orchid 19 ('snowbird'), TropEx, Kew Gardens	05/02/2011	51.481677	-0.290537	https://live.staticflickr.com/5066/5590388518_39822e304e_m.jpg	https://live.staticflickr.com/5066/5590388518_39822e304e_b.jpg	0.084908143	Thiollierea rigaultii	NA	1	Attribution-NonCommercial-ShareAlike License	https://www.flickr.com/photos/7915360@N03/5590388518	Yes	TRUE	TRUE	Family	Neophyte	Introduced	TRUE	TRUE	FALSE	FALSE		Masdevallia sp.
27667384245	12037949715@N01	Doing the flowers	10/06/2016	51.55322	-0.168743	https://live.staticflickr.com/7214/27667384245_393461b827_m.jpg	https://live.staticflickr.com/7214/27667384245_393461b827_b.jpg	0.21610038	Tanacetum parthenium	Feverfew	2	Attribution-NonCommercial License	https://www.flickr.com/photos/12037949715@N01/27667384245	Yes	FALSE	TRUE	Family;Genus;Species	Neophyte	Introduced	TRUE	TRUE	FALSE	FALSE
24026065285	83771803@N00	Daffodils in winter is just weird	28/12/2015	51.449444	-0.273888	https://live.staticflickr.com/5714/24026065285_f709be4f3c_m.jpg	https://live.staticflickr.com/5714/24026065285_f709be4f3c_b.jpg	0.93610704	Narcissus pseudonarcissus	Tenby daffodil	0	All Rights Reserved	https://www.flickr.com/photos/83771803@N00/24026065285	Yes	TRUE	TRUE	Family;Genus	Neophyte	Introduced	TRUE	FALSE	FALSE	FALSE		Narcissus agg.
2490805502	90747745@N00		09/05/2008	51.479311	-0.300654	https://live.staticflickr.com/2260/2490805502_9dc6d401b0_m.jpg	https://live.staticflickr.com/2260/2490805502_9dc6d401b0_b.jpg	0.732620835	Rhododendron maximum	Great rhododendron	0	All Rights Reserved	https://www.flickr.com/photos/90747745@N00/2490805502	Yes	TRUE	TRUE	Family;Genus;Species	Neophyte	Introduced	TRUE	FALSE	FALSE	FALSE	Probably this
[truncated: 140 more rows]
